# Supplementary material for: Identifying collateral and synthetic lethal vulnerabilities within the DNA-damage response
Source: BMC Bioinformatics. 2021 May 15;22:250. doi: 10.1186/s12859-021-04168-7 (PMC8126165; doi:10.1186/s12859-021-04168-7)
Supplement: Supplementary file 1 — Additional file 1. The list of the datasets involved in this study. [file 12859_2021_4168_MOESM1_ESM.xlsx]

## Sheet: Sheet1
Dataset name	Code	Number of samples
Bladder Cancer (TCGA, Cell 2017)	BLCA	408
Breast Invasive Carcinoma (TCGA, Nature 2012)	BRCA	1080
Colorectal Adenocarcinoma (TCGA, Nature 2012)	COADREAD	616
Glioblastoma Multiforme (TCGA, Firehose Legacy)	GBM	577
Head and Neck Squamous Cell Carcinoma (TCGA, Firehose Legacy)	HNSC	522
Kidney Renal Clear Cell Carcinoma (TCGA, Nature 2013)	KIRC	528
Brain Lower Grade Glioma (TCGA, Firehose Legacy)	LGG	513
Lung Adenocarcinoma (TCGA, Firehose Legacy)	LUAD	516
Lung Squamous Cell Carcinoma (TCGA, Firehose Legacy)	LUSC	501
Ovarian Serous Cystadenocarcinoma (TCGA, Nature 2011)	OV	579
Prostate Adenocarcinoma (TCGA, Firehose Legacy)	PRAD	492
Thyroid Carcinoma (TCGA, Firehose Legacy)	THCA	499
