# Supplementary material for: Identifying collateral and synthetic lethal vulnerabilities within the DNA-damage response
Source: BMC Bioinformatics. 2021 May 15;22:250. doi: 10.1186/s12859-021-04168-7 (PMC8126165; doi:10.1186/s12859-021-04168-7)
Supplement: Supplementary file 2 — Additional file 2. The p value and the HDMI score for each pair of gene clusters. [file 12859_2021_4168_MOESM2_ESM.csv]

Group A	Group B	Edge Swapping pvalue	HDMI
164	542	0.000199999999999978	0.04097760866383726
72	605	0.0007000000000000339	0.06614956827162301
86	164	0.007000000000000006	0.040392214254353874
164	300	0.008099999999999996	0.040392214254353874
121	272	9.9999999999989e-05	0.055027074491438614
165	243	0.0033999999999999586	0.04244109468754573
164	429	9.9999999999989e-05	0.041416654470949804
261	459	0.0	0.042002048880433185
158	164	0.007000000000000006	0.040392214254353874
536	542	0.000199999999999978	0.051368359432167415
164	291	0.007600000000000051	0.040392214254353874
303	415	0.0	0.042002048880433185
23	165	0.04490000000000005	0.04097760866383726
60	261	0.0007000000000000339	0.041123957266208114
243	441	9.9999999999989e-05	0.052539148251134205
256	303	0.003499999999999948	0.040392214254353874
164	461	0.0061999999999999824	0.040392214254353874
313	405	0.010099999999999998	0.04990487340845895
243	405	9.9999999999989e-05	0.052539148251134205
249	303	9.9999999999989e-05	0.04302648909702912
451	542	0.0	0.045221718132591834
261	532	0.0	0.04170935167569149
313	492	0.010800000000000032	0.049465827601346414
234	407	0.0	0.040099517049612184
253	272	9.9999999999989e-05	0.053563588467730135
173	545	9.9999999999989e-05	0.05327089126298844
46	165	0.0017000000000000348	0.04229474608517489
27	165	0.0013999999999999568	0.04258744328991658
165	256	0.0004999999999999449	0.043465534904141664
136	261	9.9999999999989e-05	0.04097760866383726
93	313	0.0018000000000000238	0.044197277915995904
33	627	0.009399999999999964	0.05517342309380945
71	164	0.0059000000000000155	0.040392214254353874
261	659	0.003199999999999981	0.04068491145909557
303	508	0.0004999999999999449	0.040392214254353874
165	257	0.000199999999999978	0.042880140494658284
93	172	0.002800000000000025	0.04609980974681692
303	429	0.0	0.04127030586857895
164	397	0.0008000000000000228	0.040831260061466416
313	451	0.0026000000000000467	0.04244109468754573
206	451	0.007900000000000018	0.04273379189228743
165	632	0.0037000000000000366	0.04244109468754573
261	273	0.0	0.04214839748280404
93	603	0.003499999999999948	0.04595346114444607
303	410	0.0	0.04331918630177082
165	429	0.000199999999999978	0.043465534904141664
17	303	0.0	0.04317283769939997
165	272	0.0	0.0444899751207376
59	303	0.0004999999999999449	0.04405092931362505
272	492	0.00029999999999996696	0.052831845455875895
78	261	0.0006000000000000449	0.042002048880433185
303	420	0.0008000000000000228	0.04214839748280404
165	236	0.000199999999999978	0.045660763939704384
366	451	0.0	0.045221718132591834
165	455	0.002800000000000025	0.04331918630177082
261	526	9.9999999999989e-05	0.041123957266208114
313	647	0.012800000000000034	0.050343919215571485
91	165	0.0	0.04434362651836675
451	599	0.0	0.045221718132591834
243	261	0.0	0.04156300307332065
303	542	9.9999999999989e-05	0.040831260061466416
269	500	0.0040000000000000036	0.047563295770525385
261	521	0.0	0.04097760866383726
261	392	0.0033999999999999586	0.040099517049612184
303	439	0.0016000000000000456	0.04024586565198302
164	439	0.0008000000000000228	0.040831260061466416
93	397	0.0	0.047270598565783695
164	272	0.0	0.042002048880433185
272	303	0.0	0.04229474608517489
261	476	9.9999999999989e-05	0.04170935167569149
303	612	9.9999999999989e-05	0.04229474608517489
177	261	9.9999999999989e-05	0.04156300307332065
164	344	0.007000000000000006	0.040392214254353874
93	383	0.0012999999999999678	0.04595346114444607
164	528	0.0059000000000000155	0.04097760866383726
215	261	0.0017000000000000348	0.04185570027806235
80	303	0.0020000000000000018	0.04068491145909557
93	272	0.0	0.048002341577637934
234	513	9.9999999999989e-05	0.04244109468754573
145	303	0.0	0.041416654470949804
25	313	0.0013999999999999568	0.052831845455875895
55	261	0.0032999999999999696	0.041123957266208114
46	93	0.00219999999999998	0.04536806673496268
405	542	0.0	0.05268549685350505
165	508	0.0016000000000000456	0.04258744328991658
249	261	0.0	0.043904580711254214
222	253	0.0006000000000000449	0.05210010244402166
164	346	0.0	0.04302648909702912
146	269	0.042399999999999986	0.04609980974681692
272	448	0.0	0.057368652129372165
5	303	0.0	0.04302648909702912
269	654	0.03600000000000003	0.04595346114444607
269	313	0.0061999999999999824	0.045660763939704384
164	455	0.0011999999999999786	0.04127030586857895
164	508	0.0007000000000000339	0.04053856285672472
303	393	0.0	0.04317283769939997
93	256	0.0004999999999999449	0.04653885555392946
303	362	0.0	0.04244109468754573
46	451	0.0017000000000000348	0.04405092931362505
145	404	0.0	0.05166105663690912
92	303	0.000199999999999978	0.04229474608517489
67	234	0.0	0.04185570027806235
253	486	0.0010000000000000009	0.05195375384165081
303	528	0.003099999999999992	0.04127030586857895
164	232	0.000199999999999978	0.042002048880433185
303	566	0.0	0.04492902092785014
194	542	0.0	0.053563588467730135
313	441	0.01090000000000002	0.049465827601346414
313	401	0.010700000000000045	0.04990487340845895
123	165	0.005700000000000038	0.04244109468754573
555	653	0.0009000000000000119	0.05605151470803454
164	190	0.0019000000000000128	0.04302648909702912
93	455	0.0009000000000000119	0.04639250695155861
303	319	0.0	0.04258744328991658
303	430	0.0014999999999999456	0.04229474608517489
173	504	0.00439999999999996	0.051222010829796584
145	165	0.00029999999999996696	0.04361188350651251
31	277	9.9999999999989e-05	0.04024586565198302
272	354	0.0	0.056636909117517925
203	261	0.0	0.04463632372310845
145	269	9.9999999999989e-05	0.04858773598712132
164	203	0.015199999999999991	0.040831260061466416
303	560	0.0018000000000000238	0.041416654470949804
261	498	0.0007000000000000339	0.04053856285672472
164	200	0.0010000000000000009	0.041123957266208114
165	549	0.0032999999999999696	0.04244109468754573
91	303	0.0	0.04258744328991658
261	542	0.0010000000000000009	0.040831260061466416
93	206	0.0050999999999999926	0.0444899751207376
165	599	0.00029999999999996696	0.04302648909702912
206	492	0.0050999999999999926	0.05019757061320065
93	312	0.003000000000000003	0.04551441533733353
303	455	0.0041999999999999815	0.04068491145909557
165	312	0.005299999999999971	0.042002048880433185
162	261	0.0018000000000000238	0.04053856285672472
165	468	0.0006000000000000449	0.043904580711254214
206	269	0.0037000000000000366	0.04639250695155861
165	313	0.0038000000000000256	0.04068491145909557
313	404	0.012499999999999956	0.048295038782379625
439	451	0.0	0.04507536953022099
261	529	0.0	0.04185570027806235
261	304	0.0010000000000000009	0.042002048880433185
261	487	0.0059000000000000155	0.040099517049612184
93	591	0.0004999999999999449	0.04624615834918777
165	230	0.0050999999999999926	0.042002048880433185
261	279	0.010600000000000054	0.040099517049612184
206	258	0.0060000000000000045	0.05049026781794234
196	261	0.0	0.04170935167569149
164	645	0.00539999999999996	0.04068491145909557
99	536	0.0010000000000000009	0.05092931362505488
303	591	0.0011999999999999786	0.04053856285672472
261	525	0.000399999999999956	0.042002048880433185
261	658	0.0011999999999999786	0.040831260061466416
132	303	0.0	0.04170935167569149
158	165	0.002700000000000036	0.042880140494658284
137	401	0.009299999999999977	0.05092931362505488
261	545	0.0019000000000000128	0.04068491145909557
99	451	0.0017000000000000348	0.04434362651836675
165	206	0.003099999999999992	0.041416654470949804
107	165	0.03720000000000001	0.041123957266208114
258	373	0.018000000000000016	0.0500512220108298
87	164	0.0	0.044197277915995904
194	591	0.0013999999999999568	0.05327089126298844
93	415	0.0	0.04770964437289624
80	165	0.0011999999999999786	0.04331918630177082
258	319	0.0	0.055612468900922
158	253	0.0010000000000000009	0.05195375384165081
107	605	0.0	0.07068637494511927
164	358	0.0007000000000000339	0.040831260061466416
116	234	9.9999999999989e-05	0.040099517049612184
173	313	0.010800000000000032	0.04975852480608809
486	647	0.0012999999999999678	0.052539148251134205
303	541	9.9999999999989e-05	0.04258744328991658
122	536	0.0060000000000000045	0.04990487340845895
303	649	0.000199999999999978	0.04214839748280404
313	653	0.000199999999999978	0.055612468900922
261	553	0.0	0.04361188350651251
70	253	0.00109999999999999	0.052246451046392514
253	616	0.0	0.05195375384165081
253	557	0.0	0.05268549685350505
164	466	0.00029999999999996696	0.04302648909702912
93	399	0.000399999999999956	0.04785599297526709
415	451	0.0	0.04595346114444607
45	303	0.0	0.042880140494658284
165	182	0.0036000000000000476	0.042880140494658284
303	344	0.0018000000000000238	0.04068491145909557
303	391	9.9999999999989e-05	0.04317283769939997
383	451	0.005700000000000038	0.04375823210888336
164	500	0.0009000000000000119	0.04097760866383726
93	616	0.0004999999999999449	0.04595346114444607
164	396	9.9999999999989e-05	0.04244109468754573
91	451	0.0	0.04653885555392946
261	420	0.0006000000000000449	0.04214839748280404
279	441	0.0006000000000000449	0.05195375384165081
165	344	0.003099999999999992	0.042880140494658284
261	565	0.0	0.04258744328991658
300	303	0.002800000000000025	0.04068491145909557
163	303	0.0009000000000000119	0.041416654470949804
122	152	0.000399999999999956	0.051075662227425725
256	451	0.00029999999999996696	0.045221718132591834
272	441	0.0	0.052831845455875895
206	448	0.0019000000000000128	0.05473437728669691
303	540	0.0	0.0444899751207376
12	234	9.9999999999989e-05	0.042002048880433185
448	552	9.9999999999989e-05	0.05649056051514707
164	184	9.9999999999989e-05	0.04302648909702912
105	303	0.00029999999999996696	0.043904580711254214
222	653	0.0	0.05751500073174301
235	261	9.9999999999989e-05	0.041123957266208114
405	506	0.010199999999999987	0.050782965022684035
25	410	0.0	0.05810039514122641
401	591	0.0042999999999999705	0.05151470803453827
107	261	0.0	0.042002048880433185
164	530	0.033499999999999974	0.04053856285672472
17	258	0.0	0.05531977169618031
60	135	0.0004999999999999449	0.053124542660617585
451	455	0.0008000000000000228	0.04507536953022099
441	500	0.0	0.053124542660617585
303	396	0.0008000000000000228	0.04229474608517489
23	451	0.013599999999999944	0.04317283769939997
303	563	0.000199999999999978	0.04551441533733353
17	536	0.0	0.054148982877213515
410	536	0.0	0.05429533147958437
165	560	0.0007000000000000339	0.04405092931362505
194	257	9.9999999999989e-05	0.05341723986535928
164	541	9.9999999999989e-05	0.04273379189228743
303	361	0.0	0.04551441533733353
165	568	9.9999999999989e-05	0.04492902092785014
404	632	0.008299999999999974	0.04961217620371725
269	272	0.0	0.049465827601346414
93	500	0.0019000000000000128	0.04609980974681692
47	165	0.0061999999999999824	0.04214839748280404
243	492	0.0004999999999999449	0.05166105663690912
164	612	0.0	0.04244109468754573
303	431	0.00029999999999996696	0.04273379189228743
93	599	0.0	0.046977901361042
93	358	9.9999999999989e-05	0.04683155275867115
303	500	0.0008000000000000228	0.040831260061466416
232	261	0.00109999999999999	0.04185570027806235
121	313	0.028100000000000014	0.050343919215571485
206	405	0.015000000000000013	0.05019757061320065
80	164	0.0023999999999999573	0.040831260061466416
261	654	0.003099999999999992	0.040099517049612184
261	418	0.00029999999999996696	0.04097760866383726
441	542	0.000199999999999978	0.052246451046392514
90	261	0.0	0.04258744328991658
93	439	9.9999999999989e-05	0.04639250695155861
84	234	0.0	0.040392214254353874
24	165	0.008000000000000007	0.04185570027806235
165	596	9.9999999999989e-05	0.043465534904141664
99	165	0.003199999999999981	0.04258744328991658
122	261	0.0	0.042002048880433185
165	262	0.002800000000000025	0.04244109468754573
261	429	0.0	0.04170935167569149
23	93	0.008499999999999952	0.04492902092785014
93	300	0.003099999999999992	0.04595346114444607
253	392	9.9999999999989e-05	0.052246451046392514
261	433	0.0	0.045221718132591834
164	504	0.005299999999999971	0.040099517049612184
261	312	0.003199999999999981	0.04024586565198302
173	251	0.03739999999999999	0.0500512220108298
164	391	0.00029999999999996696	0.04331918630177082
113	303	9.9999999999989e-05	0.04258744328991658
206	441	0.005800000000000027	0.05019757061320065
261	478	0.0	0.042002048880433185
253	313	0.034200000000000015	0.04931947899897556
165	415	9.9999999999989e-05	0.04375823210888336
164	284	0.007000000000000006	0.040392214254353874
165	439	9.9999999999989e-05	0.04331918630177082
234	544	0.0	0.040099517049612184
536	552	9.9999999999989e-05	0.05151470803453827
152	209	0.03169999999999995	0.04917313039660471
51	93	0.017800000000000038	0.045221718132591834
194	206	0.010000000000000007	0.05151470803453827
93	257	0.0004999999999999449	0.04595346114444607
164	591	0.0019000000000000128	0.04068491145909557
164	220	0.004700000000000038	0.04068491145909557
261	263	9.9999999999989e-05	0.04156300307332065
112	451	0.0	0.04683155275867115
164	603	0.0017000000000000348	0.040831260061466416
49	261	9.9999999999989e-05	0.04156300307332065
261	486	0.0008000000000000228	0.041123957266208114
261	460	0.0	0.04273379189228743
261	508	0.0004999999999999449	0.040831260061466416
257	451	0.000199999999999978	0.04463632372310845
27	164	0.00219999999999998	0.040099517049612184
93	519	0.0019000000000000128	0.04595346114444607
33	313	0.00029999999999996696	0.05605151470803454
33	206	9.9999999999989e-05	0.05722230352700133
173	243	0.0	0.052831845455875895
165	191	0.0040999999999999925	0.04244109468754573
261	297	0.0	0.04244109468754573
303	645	0.006299999999999972	0.04053856285672472
165	486	0.00439999999999996	0.04244109468754573
404	508	0.00029999999999996696	0.05063661642031319
261	351	0.0007000000000000339	0.04068491145909557
269	508	0.003900000000000015	0.04712424996341285
261	436	9.9999999999989e-05	0.04258744328991658
128	536	9.9999999999989e-05	0.051222010829796584
25	249	0.0	0.057807697936484714
165	623	0.003900000000000015	0.04273379189228743
46	173	0.0017000000000000348	0.051368359432167415
25	658	0.017100000000000004	0.05297819405824675
22	303	0.0	0.04434362651836675
184	261	0.000399999999999956	0.042880140494658284
182	441	0.0010000000000000009	0.05210010244402166
164	557	0.004600000000000049	0.04024586565198302
60	451	0.003000000000000003	0.044197277915995904
500	653	0.0	0.0583930923459681
93	96	0.0032999999999999696	0.04609980974681692
261	465	0.0	0.04302648909702912
165	284	0.0029000000000000137	0.042880140494658284
243	401	0.000199999999999978	0.052539148251134205
313	448	0.005600000000000049	0.054002634274842684
344	441	0.00109999999999999	0.05210010244402166
76	121	0.03159999999999996	0.051075662227425725
605	627	9.9999999999989e-05	0.06761305429533147
193	261	9.9999999999989e-05	0.04229474608517489
243	253	0.0011999999999999786	0.05195375384165081
164	191	0.0037000000000000366	0.040392214254353874
164	415	0.0	0.04170935167569149
123	451	0.003199999999999981	0.044197277915995904
261	427	9.9999999999989e-05	0.04273379189228743
439	448	9.9999999999989e-05	0.05619786331040538
93	122	0.017800000000000038	0.04463632372310845
152	512	0.0	0.052246451046392514
112	303	0.0011999999999999786	0.042002048880433185
312	448	0.00029999999999996696	0.05575881750329284
312	354	0.0004999999999999449	0.05458802868432607
303	517	0.0	0.04463632372310845
93	220	0.006399999999999961	0.04580711254207522
93	224	0.0363	0.04434362651836675
80	451	0.0006000000000000449	0.04507536953022099
164	287	0.0	0.04361188350651251
312	404	0.0006000000000000449	0.05049026781794234
303	618	0.0	0.04536806673496268
91	93	0.0	0.048295038782379625
444	653	0.0	0.05795404653885555
135	145	0.0	0.05385628567247183
152	313	0.0033999999999999586	0.04931947899897556
386	536	0.03410000000000002	0.049026781794233865
91	164	0.0	0.04229474608517489
206	401	0.005600000000000049	0.05063661642031319
194	256	0.0020000000000000018	0.053124542660617585
303	558	0.000199999999999978	0.043465534904141664
536	658	0.036599999999999966	0.04917313039660471
93	232	0.00029999999999996696	0.047563295770525385
76	261	0.000199999999999978	0.041416654470949804
257	647	0.00029999999999996696	0.052539148251134205
5	451	0.0	0.04741694716815455
29	234	0.0	0.04244109468754573
173	246	0.0	0.05327089126298844
165	591	0.0007000000000000339	0.04317283769939997
253	312	0.000399999999999956	0.05195375384165081
39	234	0.000199999999999978	0.04156300307332065
6	165	0.003900000000000015	0.04317283769939997
93	530	0.028100000000000014	0.045660763939704384
405	521	0.03300000000000003	0.05019757061320065
261	360	0.0	0.04273379189228743
492	649	0.0	0.05444168008195522
91	261	0.013700000000000044	0.040392214254353874
354	486	0.000399999999999956	0.055027074491438614
194	406	0.0	0.05605151470803454
264	303	0.0009000000000000119	0.04244109468754573
358	492	0.003199999999999981	0.051222010829796584
183	261	0.0	0.042002048880433185
165	461	0.003000000000000003	0.042880140494658284
414	451	0.0017000000000000348	0.04405092931362505
451	486	0.003000000000000003	0.044197277915995904
303	596	0.0029000000000000137	0.040392214254353874
431	451	0.0	0.047563295770525385
93	486	0.0013999999999999568	0.04595346114444607
448	658	0.013199999999999991	0.05458802868432607
222	451	9.9999999999989e-05	0.045221718132591834
269	591	0.000199999999999978	0.04814869018000878
165	396	0.0	0.04492902092785014
366	448	0.000199999999999978	0.056344211912776235
234	604	0.000199999999999978	0.04024586565198302
303	328	0.0	0.04507536953022099
441	649	0.0	0.05444168008195522
253	599	0.0	0.052539148251134205
404	439	9.9999999999989e-05	0.05092931362505488
27	451	0.0006000000000000449	0.04434362651836675
173	392	0.0008000000000000228	0.05180740523927997
257	401	0.0004999999999999449	0.05210010244402166
261	311	0.0	0.04244109468754573
121	257	0.0	0.05297819405824675
230	354	0.0009000000000000119	0.05458802868432607
164	545	0.003199999999999981	0.040392214254353874
258	611	0.0	0.05531977169618031
171	258	0.0	0.05605151470803454
542	647	0.0	0.05268549685350505
291	653	0.0	0.057807697936484714
315	404	9.9999999999989e-05	0.05180740523927997
112	536	0.0	0.05341723986535928
165	397	9.9999999999989e-05	0.04331918630177082
17	451	0.0	0.047563295770525385
448	616	0.000199999999999978	0.05575881750329284
234	556	0.0	0.04302648909702912
173	616	0.000199999999999978	0.05195375384165081
239	441	0.0	0.055905166105663685
303	604	0.000199999999999978	0.04258744328991658
405	611	0.0	0.055027074491438614
404	410	0.0	0.054002634274842684
171	441	0.0	0.05575881750329284
164	604	0.000199999999999978	0.04273379189228743
251	523	0.044300000000000006	0.04961217620371725
441	504	0.005800000000000027	0.05092931362505488
615	653	0.00029999999999996696	0.05678325771988878
441	609	0.0	0.05473437728669691
441	659	0.0018000000000000238	0.05166105663690912
230	451	0.003499999999999948	0.04375823210888336
256	401	0.002700000000000036	0.05180740523927997
399	536	0.00029999999999996696	0.05268549685350505
256	404	0.004499999999999949	0.05019757061320065
191	405	0.003099999999999992	0.05166105663690912
152	272	0.0	0.05268549685350505
303	585	0.00029999999999996696	0.04302648909702912
92	405	0.0	0.05458802868432607
171	492	0.0	0.05619786331040538
303	483	0.000199999999999978	0.04434362651836675
37	605	0.0	0.07141811795697353
25	235	0.0423	0.05239279964876335
341	401	0.0	0.05546612029855115
135	557	0.0	0.05341723986535928
222	441	9.9999999999989e-05	0.052246451046392514
93	431	0.0	0.04888043319186302
206	261	0.0	0.040099517049612184
261	440	0.0018000000000000238	0.04068491145909557
234	595	0.0	0.04053856285672472
234	336	9.9999999999989e-05	0.04127030586857895
43	93	0.005299999999999971	0.044782672325479285
400	647	0.012000000000000009	0.051222010829796584
258	313	0.009499999999999951	0.04975852480608809
129	234	0.0	0.040099517049612184
165	362	9.9999999999989e-05	0.04463632372310845
25	291	0.003000000000000003	0.054148982877213515
269	392	0.0004999999999999449	0.04770964437289624
246	261	0.0017000000000000348	0.041123957266208114
164	256	0.0010000000000000009	0.04097760866383726
145	164	0.0006000000000000449	0.041123957266208114
165	193	0.03739999999999999	0.04185570027806235
451	555	0.01090000000000002	0.04331918630177082
93	392	0.0011999999999999786	0.04580711254207522
451	552	0.00029999999999996696	0.04536806673496268
128	164	0.0020000000000000018	0.040392214254353874
121	486	0.0	0.05341723986535928
93	284	0.002700000000000036	0.04595346114444607
121	439	9.9999999999989e-05	0.05341723986535928
261	576	0.0	0.04170935167569149
269	555	0.005199999999999982	0.046977901361042
303	512	0.003900000000000015	0.040099517049612184
303	358	0.0017000000000000348	0.04024586565198302
261	281	0.000199999999999978	0.04214839748280404
164	596	0.0004999999999999449	0.04097760866383726
303	493	0.000199999999999978	0.043904580711254214
164	593	0.0	0.04273379189228743
261	350	0.0	0.04302648909702912
173	512	0.0	0.05268549685350505
224	261	0.0024999999999999467	0.040392214254353874
272	523	0.0	0.053124542660617585
261	549	0.000199999999999978	0.041123957266208114
164	623	0.00649999999999995	0.04024586565198302
261	557	0.0009000000000000119	0.04097760866383726
133	234	9.9999999999989e-05	0.04068491145909557
234	537	0.010299999999999976	0.040099517049612184
152	627	0.0252	0.048441387384750484
194	486	0.0006000000000000449	0.05341723986535928
194	313	0.02210000000000001	0.050782965022684035
209	261	0.0	0.04097760866383726
70	164	0.0012999999999999678	0.041123957266208114
76	451	0.018299999999999983	0.04317283769939997
261	390	0.00029999999999996696	0.04097760866383726
284	303	0.0026000000000000467	0.04068491145909557
93	230	0.0019000000000000128	0.04551441533733353
103	164	0.0014999999999999456	0.041416654470949804
165	222	0.0	0.043465534904141664
93	243	0.011299999999999977	0.04507536953022099
191	451	0.003000000000000003	0.044197277915995904
256	269	0.000199999999999978	0.048441387384750484
261	643	9.9999999999989e-05	0.04170935167569149
164	565	0.014900000000000024	0.040099517049612184
234	267	0.0	0.04317283769939997
93	504	0.0029000000000000137	0.045660763939704384
504	536	0.0023999999999999573	0.05049026781794234
93	187	0.026399999999999983	0.045221718132591834
230	261	0.0023999999999999573	0.04024586565198302
68	164	0.015299999999999982	0.04097760866383726
113	194	0.0	0.056636909117517925
234	466	0.0004999999999999449	0.040099517049612184
182	303	0.00219999999999998	0.04068491145909557
164	549	0.0	0.04127030586857895
269	542	9.9999999999989e-05	0.048441387384750484
173	373	0.0192	0.0500512220108298
303	603	0.002800000000000025	0.04068491145909557
281	303	0.0007000000000000339	0.04127030586857895
76	93	0.02980000000000005	0.0444899751207376
68	261	0.0	0.04434362651836675
165	504	0.0026000000000000467	0.04258744328991658
272	404	0.0	0.052539148251134205
122	253	0.0009000000000000119	0.05151470803453827
222	405	0.000399999999999956	0.052246451046392514
312	451	0.0036000000000000476	0.04375823210888336
165	399	0.0008000000000000228	0.04434362651836675
303	564	0.0	0.043904580711254214
328	642	0.0	0.04097760866383726
164	560	0.000199999999999978	0.042002048880433185
27	405	0.0036000000000000476	0.051368359432167415
632	647	0.0019000000000000128	0.05210010244402166
145	253	0.0	0.053124542660617585
303	330	0.0	0.043465534904141664
107	451	0.026499999999999968	0.042880140494658284
303	644	0.0010000000000000009	0.04185570027806235
25	486	0.0004999999999999449	0.05458802868432607
419	587	0.0	0.040099517049612184
33	60	9.9999999999989e-05	0.05824674374359725
233	261	0.0012999999999999678	0.040831260061466416
373	405	0.022299999999999983	0.05019757061320065
173	506	0.0010000000000000009	0.05151470803453827
152	557	0.0	0.05180740523927997
128	405	0.0009000000000000119	0.05210010244402166
164	249	0.0	0.04317283769939997
392	448	9.9999999999989e-05	0.05605151470803454
320	451	0.01629999999999998	0.04434362651836675
118	261	0.0	0.042002048880433185
234	554	0.0004999999999999449	0.04258744328991658
208	234	0.0006000000000000449	0.04068491145909557
164	452	0.0	0.04361188350651251
131	165	0.02070000000000005	0.04244109468754573
93	444	0.02529999999999999	0.045221718132591834
128	165	0.0	0.04331918630177082
448	504	0.0014999999999999456	0.05546612029855115
170	261	0.000199999999999978	0.041416654470949804
165	585	0.00029999999999996696	0.045660763939704384
165	466	0.000399999999999956	0.04507536953022099
405	545	0.0	0.05385628567247183
536	616	9.9999999999989e-05	0.050782965022684035
74	303	9.9999999999989e-05	0.04331918630177082
451	468	0.0017000000000000348	0.045221718132591834
241	451	0.0	0.047270598565783695
142	261	0.0006000000000000449	0.04214839748280404
128	451	9.9999999999989e-05	0.04507536953022099
261	505	9.9999999999989e-05	0.04302648909702912
268	451	0.0	0.04770964437289624
218	303	9.9999999999989e-05	0.04258744328991658
258	403	0.0	0.057807697936484714
212	261	0.004600000000000049	0.04068491145909557
234	276	0.0006000000000000449	0.040831260061466416
203	234	0.0	0.041416654470949804
247	261	0.0019000000000000128	0.04185570027806235
261	308	0.009099999999999995	0.040099517049612184
154	261	0.0007000000000000339	0.04097760866383726
165	603	0.0033999999999999586	0.042880140494658284
441	508	0.0	0.052246451046392514
405	658	0.02839999999999998	0.05049026781794234
165	478	0.0026000000000000467	0.04244109468754573
404	478	0.04259999999999997	0.04873408458949217
230	404	0.0007000000000000339	0.05049026781794234
17	165	0.0	0.04580711254207522
261	371	0.00029999999999996696	0.04156300307332065
164	552	0.0	0.04156300307332065
145	152	0.0	0.052246451046392514
303	372	0.0	0.043904580711254214
86	165	0.004600000000000049	0.042880140494658284
93	545	0.000199999999999978	0.04683155275867115
404	486	0.000399999999999956	0.05092931362505488
441	506	0.0017000000000000348	0.051222010829796584
145	536	0.000199999999999978	0.05151470803453827
17	25	0.0	0.05795404653885555
99	152	0.003099999999999992	0.050782965022684035
261	555	0.0004999999999999449	0.04068491145909557
448	508	0.00109999999999999	0.05546612029855115
261	407	0.0	0.04375823210888336
451	462	0.000199999999999978	0.04653885555392946
256	448	0.0019000000000000128	0.05546612029855115
230	269	0.0018000000000000238	0.04741694716815455
405	504	0.0050000000000000044	0.051368359432167415
86	194	0.003099999999999992	0.05297819405824675
167	303	0.0	0.04536806673496268
93	107	0.040699999999999965	0.044197277915995904
261	564	9.9999999999989e-05	0.043904580711254214
46	405	0.0023999999999999573	0.05151470803453827
5	269	0.0	0.05063661642031319
401	500	0.0	0.053124542660617585
194	366	0.0	0.054002634274842684
171	448	0.0	0.06029562417678911
303	548	0.012800000000000034	0.04170935167569149
164	588	0.0	0.04331918630177082
104	451	0.0	0.04683155275867115
93	179	0.023700000000000054	0.045221718132591834
239	303	0.0	0.04405092931362505
164	464	0.003199999999999981	0.04156300307332065
261	581	0.0	0.04302648909702912
230	647	0.0013999999999999568	0.05210010244402166
261	438	0.000199999999999978	0.04185570027806235
85	261	0.0	0.04170935167569149
303	519	0.005299999999999971	0.04024586565198302
261	649	0.0	0.043465534904141664
173	182	9.9999999999989e-05	0.05239279964876335
35	261	0.0020000000000000018	0.040392214254353874
391	451	9.9999999999989e-05	0.047563295770525385
165	315	0.0011999999999999786	0.04375823210888336
303	347	0.0037000000000000366	0.041416654470949804
359	523	0.0010000000000000009	0.05166105663690912
164	182	0.006900000000000017	0.040392214254353874
451	591	9.9999999999989e-05	0.04492902092785014
25	545	0.0	0.05546612029855115
135	506	0.010199999999999987	0.051368359432167415
504	523	0.0020999999999999908	0.051222010829796584
303	619	9.9999999999989e-05	0.04463632372310845
93	149	0.000199999999999978	0.04770964437289624
173	542	9.9999999999989e-05	0.052539148251134205
249	258	0.0	0.05517342309380945
234	317	0.0	0.04127030586857895
27	448	0.0013999999999999568	0.05546612029855115
60	253	0.00029999999999996696	0.05239279964876335
203	303	0.01629999999999998	0.04068491145909557
93	181	0.0	0.048295038782379625
536	611	0.0	0.05327089126298844
281	404	9.9999999999989e-05	0.05151470803453827
229	303	0.02529999999999999	0.04068491145909557
542	653	0.0	0.05751500073174301
164	321	0.0020999999999999908	0.04170935167569149
301	303	0.0	0.043904580711254214
5	165	0.0	0.045660763939704384
30	165	0.0	0.046977901361042
5	25	0.0	0.057807697936484714
404	604	0.0	0.05370993707010098
165	220	0.006299999999999972	0.04273379189228743
149	165	0.0006000000000000449	0.044197277915995904
303	406	0.0008000000000000228	0.042002048880433185
246	441	0.0	0.05297819405824675
232	269	9.9999999999989e-05	0.04990487340845895
137	258	0.010000000000000007	0.050782965022684035
123	405	0.008099999999999996	0.051222010829796584
234	240	0.00439999999999996	0.040392214254353874
89	647	0.006900000000000017	0.05151470803453827
303	588	0.0	0.04317283769939997
165	640	0.034599999999999964	0.04185570027806235
164	585	0.000399999999999956	0.04317283769939997
164	548	0.0023999999999999573	0.04273379189228743
451	558	9.9999999999989e-05	0.04741694716815455
121	233	0.0444	0.05092931362505488
258	609	0.0	0.05546612029855115
164	422	0.0	0.042880140494658284
405	439	9.9999999999989e-05	0.052539148251134205
576	605	0.0	0.07039367774037758
164	399	0.0019000000000000128	0.04185570027806235
93	236	0.000199999999999978	0.048295038782379625
76	165	0.010499999999999956	0.04185570027806235
135	486	0.0008000000000000228	0.05268549685350505
165	200	0.0026000000000000467	0.04317283769939997
261	306	0.0	0.043904580711254214
234	639	0.0	0.041416654470949804
451	656	0.0006000000000000449	0.045660763939704384
386	404	0.014499999999999956	0.04917313039660471
163	164	0.0006000000000000449	0.04156300307332065
78	164	0.0	0.04258744328991658
145	647	9.9999999999989e-05	0.05327089126298844
232	451	9.9999999999989e-05	0.04580711254207522
55	405	0.0	0.05385628567247183
46	404	0.0029000000000000137	0.04990487340845895
172	647	0.007900000000000018	0.05180740523927997
135	504	0.004499999999999949	0.05195375384165081
173	222	0.0006000000000000449	0.05210010244402166
236	303	0.0	0.043465534904141664
216	261	0.0008000000000000228	0.04170935167569149
164	236	0.0	0.04361188350651251
261	644	0.0	0.04405092931362505
253	331	0.0006000000000000449	0.05297819405824675
60	404	0.0	0.051368359432167415
234	433	0.0	0.04244109468754573
122	269	0.014000000000000012	0.04653885555392946
173	429	9.9999999999989e-05	0.05297819405824675
234	510	0.000199999999999978	0.040831260061466416
135	182	0.0014999999999999456	0.05268549685350505
173	549	0.002800000000000025	0.05151470803453827
261	540	9.9999999999989e-05	0.0444899751207376
354	632	0.008099999999999996	0.05370993707010098
117	653	0.0017000000000000348	0.05605151470803454
145	451	0.0	0.04536806673496268
303	442	0.0	0.04551441533733353
492	533	0.04779999999999995	0.04961217620371725
528	536	0.02200000000000002	0.0500512220108298
523	616	0.0013999999999999568	0.051075662227425725
454	642	0.000399999999999956	0.040099517049612184
303	606	0.0	0.045221718132591834
261	578	0.0	0.04463632372310845
86	405	0.000199999999999978	0.05297819405824675
164	328	9.9999999999989e-05	0.045221718132591834
44	253	0.01770000000000005	0.051368359432167415
6	261	0.0	0.04317283769939997
91	441	9.9999999999989e-05	0.05268549685350505
399	448	0.0004999999999999449	0.05678325771988878
218	441	0.0	0.05488072588906776
220	253	0.0008000000000000228	0.052246451046392514
319	404	0.0	0.05458802868432607
16	234	0.0012999999999999678	0.04214839748280404
60	269	0.00029999999999996696	0.048295038782379625
249	441	0.0	0.05488072588906776
315	451	0.0014999999999999456	0.04507536953022099
147	303	0.00029999999999996696	0.04273379189228743
341	404	0.0	0.05429533147958437
585	647	9.9999999999989e-05	0.05531977169618031
303	655	0.04149999999999998	0.040392214254353874
405	429	0.0	0.053563588467730135
165	250	0.00029999999999996696	0.04492902092785014
303	650	0.000199999999999978	0.04331918630177082
249	404	0.0	0.05370993707010098
173	359	0.00029999999999996696	0.052539148251134205
194	410	0.0	0.05649056051514707
25	76	0.02629999999999999	0.05268549685350505
253	315	0.0008000000000000228	0.052831845455875895
275	303	0.000199999999999978	0.04536806673496268
171	405	0.0	0.05575881750329284
165	500	0.0019000000000000128	0.04302648909702912
261	272	0.01959999999999995	0.040099517049612184
165	444	0.02880000000000005	0.04214839748280404
451	478	0.005199999999999982	0.04375823210888336
93	596	0.00029999999999996696	0.04653885555392946
478	492	0.040399999999999985	0.04990487340845895
303	461	0.002299999999999969	0.04068491145909557
234	327	9.9999999999989e-05	0.04053856285672472
272	653	9.9999999999989e-05	0.05766134933411386
164	347	0.002700000000000036	0.04156300307332065
93	414	0.0004999999999999449	0.04580711254207522
46	269	0.0018000000000000238	0.047270598565783695
261	502	0.0007000000000000339	0.04068491145909557
261	500	0.003000000000000003	0.040831260061466416
93	291	0.003499999999999948	0.04595346114444607
261	355	0.000199999999999978	0.041416654470949804
258	397	0.0	0.05370993707010098
214	261	0.0	0.04229474608517489
152	297	0.0023999999999999573	0.05063661642031319
261	400	0.0	0.041123957266208114
77	261	0.0	0.04229474608517489
259	261	0.0016000000000000456	0.040831260061466416
313	523	0.011700000000000044	0.04931947899897556
164	599	9.9999999999989e-05	0.04097760866383726
269	486	0.0006000000000000449	0.048295038782379625
261	265	0.0004999999999999449	0.04229474608517489
214	451	0.01980000000000004	0.04361188350651251
93	222	0.0	0.04653885555392946
173	300	0.00029999999999996696	0.05239279964876335
165	519	0.00539999999999996	0.04244109468754573
647	658	0.024700000000000052	0.05092931362505488
93	103	0.0004999999999999449	0.046977901361042
258	545	0.0	0.05327089126298844
439	536	0.000199999999999978	0.05166105663690912
486	536	9.9999999999989e-05	0.051222010829796584
303	397	0.000399999999999956	0.04068491145909557
261	397	0.0060999999999999934	0.04024586565198302
261	414	0.002700000000000036	0.040099517049612184
165	593	9.9999999999989e-05	0.045221718132591834
386	441	0.012599999999999945	0.050343919215571485
43	165	0.0121	0.04127030586857895
269	599	0.000199999999999978	0.048441387384750484
169	261	0.0016000000000000456	0.04053856285672472
508	523	0.010499999999999956	0.050343919215571485
173	206	0.0049000000000000155	0.05049026781794234
164	172	0.014700000000000046	0.040099517049612184
401	508	0.0	0.052246451046392514
401	542	0.0	0.052246451046392514
194	243	0.025699999999999945	0.05166105663690912
152	616	0.0	0.05151470803453827
165	214	0.009700000000000042	0.04229474608517489
400	536	0.005700000000000038	0.04990487340845895
261	552	0.012599999999999945	0.040099517049612184
400	451	0.011199999999999988	0.04331918630177082
135	542	0.000399999999999956	0.052831845455875895
440	451	0.0403	0.042880140494658284
432	605	0.00029999999999996696	0.06717400848821893
154	269	0.03910000000000002	0.04595346114444607
261	410	0.0	0.044197277915995904
27	121	0.0008000000000000228	0.05268549685350505
46	523	0.0013999999999999568	0.05092931362505488
33	478	0.02729999999999999	0.055612468900922
264	451	0.0007000000000000339	0.04595346114444607
122	605	0.0	0.07024732913800673
536	654	0.01849999999999996	0.04931947899897556
93	386	0.038799999999999946	0.044197277915995904
303	611	9.9999999999989e-05	0.04273379189228743
261	468	0.00029999999999996696	0.04214839748280404
164	420	0.0004999999999999449	0.04229474608517489
93	366	0.00029999999999996696	0.04653885555392946
523	557	0.000199999999999978	0.052246451046392514
311	451	0.014499999999999956	0.04375823210888336
258	542	9.9999999999989e-05	0.052539148251134205
261	339	0.00029999999999996696	0.042002048880433185
291	401	0.0016000000000000456	0.05210010244402166
93	198	0.0121	0.04536806673496268
261	368	0.0	0.04405092931362505
392	647	0.0004999999999999449	0.05239279964876335
181	261	0.0012999999999999678	0.04258744328991658
164	315	0.000399999999999956	0.04170935167569149
164	657	0.04169999999999996	0.040099517049612184
234	387	0.0	0.04331918630177082
122	401	0.02690000000000004	0.050343919215571485
173	555	0.013199999999999991	0.05063661642031319
121	122	0.02210000000000001	0.051222010829796584
107	401	0.027100000000000013	0.050343919215571485
269	329	0.0	0.05166105663690912
234	369	9.9999999999989e-05	0.04229474608517489
448	478	0.012299999999999978	0.05444168008195522
281	523	0.0004999999999999449	0.05210010244402166
256	647	9.9999999999989e-05	0.053124542660617585
33	122	9.9999999999989e-05	0.057807697936484714
71	647	0.0011999999999999786	0.052539148251134205
71	253	0.0024999999999999467	0.05195375384165081
359	405	0.0	0.053124542660617585
234	626	0.0	0.043465534904141664
194	557	0.000399999999999956	0.05370993707010098
269	604	0.0	0.05019757061320065
401	455	0.0007000000000000339	0.052539148251134205
279	405	9.9999999999989e-05	0.052831845455875895
137	165	0.034900000000000035	0.04127030586857895
194	233	0.01839999999999997	0.05180740523927997
165	598	0.005700000000000038	0.042880140494658284
165	179	0.030599999999999964	0.04214839748280404
451	544	0.0012999999999999678	0.04507536953022099
269	455	0.0009000000000000119	0.048295038782379625
93	145	9.9999999999989e-05	0.04712424996341285
243	451	0.0016000000000000456	0.044197277915995904
313	605	0.02080000000000004	0.06585687106688133
455	647	0.0006000000000000449	0.05297819405824675
241	303	0.0	0.042880140494658284
440	441	0.0006000000000000449	0.05166105663690912
303	452	0.0	0.043465534904141664
89	93	0.0023999999999999573	0.04580711254207522
93	508	0.0013999999999999568	0.045660763939704384
43	405	0.011900000000000022	0.05049026781794234
24	121	0.0042999999999999705	0.05195375384165081
405	632	0.007199999999999984	0.051222010829796584
303	568	0.000199999999999978	0.04229474608517489
152	400	0.012199999999999987	0.04975852480608809
222	258	0.000399999999999956	0.05210010244402166
60	165	0.006399999999999961	0.04244109468754573
33	381	0.000399999999999956	0.05722230352700133
486	523	0.0012999999999999678	0.05151470803453827
137	253	0.02280000000000004	0.050343919215571485
386	523	0.0121	0.05019757061320065
171	303	9.9999999999989e-05	0.04302648909702912
261	299	0.0	0.04331918630177082
55	647	0.011600000000000056	0.05166105663690912
38	261	0.0	0.04361188350651251
135	222	0.000399999999999956	0.052831845455875895
122	492	0.02790000000000004	0.04990487340845895
605	630	9.9999999999989e-05	0.06761305429533147
618	642	9.9999999999989e-05	0.040392214254353874
303	593	0.000199999999999978	0.04258744328991658
230	441	0.0013999999999999568	0.051222010829796584
261	452	0.0	0.045221718132591834
405	631	0.0	0.05517342309380945
441	545	0.0	0.05297819405824675
206	253	0.012299999999999978	0.0500512220108298
373	441	0.020000000000000014	0.04975852480608809
451	504	0.0019000000000000128	0.04434362651836675
43	152	0.014499999999999956	0.049465827601346414
269	632	0.0019000000000000128	0.04741694716815455
24	451	0.0033999999999999586	0.04361188350651251
185	303	0.009700000000000042	0.040392214254353874
149	451	0.00029999999999996696	0.04595346114444607
404	452	0.0	0.05458802868432607
165	358	0.000199999999999978	0.04331918630177082
373	653	0.0020999999999999908	0.05546612029855115
303	368	9.9999999999989e-05	0.04273379189228743
165	459	0.03720000000000001	0.04156300307332065
37	261	0.0	0.04229474608517489
206	536	0.0018000000000000238	0.04975852480608809
165	420	0.000399999999999956	0.04434362651836675
253	519	0.01870000000000005	0.05063661642031319
134	261	0.00660000000000005	0.040392214254353874
404	521	0.04610000000000003	0.04858773598712132
25	272	0.0	0.05575881750329284
200	303	0.004800000000000026	0.04053856285672472
261	473	0.0	0.04185570027806235
165	512	0.006800000000000028	0.04229474608517489
536	557	0.0	0.05151470803453827
303	489	0.0	0.04434362651836675
164	631	0.000199999999999978	0.04302648909702912
145	258	0.00029999999999996696	0.05268549685350505
122	647	0.008399999999999963	0.051222010829796584
261	585	0.00109999999999999	0.04302648909702912
164	202	0.0042999999999999705	0.04185570027806235
222	303	9.9999999999989e-05	0.040831260061466416
232	441	0.0009000000000000119	0.05239279964876335
269	439	9.9999999999989e-05	0.048295038782379625
261	598	9.9999999999989e-05	0.042002048880433185
165	434	0.005600000000000049	0.043465534904141664
123	401	0.02080000000000004	0.050782965022684035
471	628	9.9999999999989e-05	0.04156300307332065
122	448	0.011800000000000031	0.05444168008195522
284	441	0.0006000000000000449	0.05210010244402166
261	307	9.9999999999989e-05	0.04273379189228743
370	642	0.0	0.04317283769939997
164	178	0.023599999999999958	0.04127030586857895
82	164	0.003000000000000003	0.04170935167569149
235	404	0.03480000000000005	0.04873408458949217
269	284	0.005299999999999971	0.04741694716815455
206	653	0.0	0.056344211912776235
6	451	0.006399999999999961	0.0444899751207376
30	303	0.0	0.04434362651836675
232	303	0.00109999999999999	0.041416654470949804
25	206	0.0026000000000000467	0.053124542660617585
107	523	0.028599999999999962	0.04975852480608809
164	171	0.0	0.04317283769939997
397	405	0.0	0.05385628567247183
206	354	0.008600000000000052	0.053124542660617585
246	253	0.000199999999999978	0.05239279964876335
303	352	0.0011999999999999786	0.04258744328991658
258	558	0.0	0.05649056051514707
504	647	0.004600000000000049	0.05180740523927997
71	152	0.0008000000000000228	0.05151470803453827
27	536	0.000199999999999978	0.05092931362505488
258	362	0.0	0.055027074491438614
241	523	0.0	0.05458802868432607
173	362	0.0	0.055027074491438614
258	410	0.0	0.05546612029855115
392	536	0.0	0.051075662227425725
76	194	0.02869999999999995	0.05151470803453827
303	366	0.0009000000000000119	0.040831260061466416
405	591	0.0040000000000000036	0.05151470803453827
99	173	0.00219999999999998	0.05166105663690912
164	568	0.00029999999999996696	0.04244109468754573
121	230	0.00109999999999999	0.052539148251134205
99	401	0.0016000000000000456	0.05180740523927997
187	269	0.01859999999999995	0.04712424996341285
30	164	0.0	0.0444899751207376
218	261	0.0	0.043904580711254214
128	401	0.0009000000000000119	0.05210010244402166
185	261	0.008099999999999996	0.040831260061466416
319	441	0.0	0.05531977169618031
448	591	0.0011999999999999786	0.055612468900922
59	165	0.0	0.046685204156300314
104	258	0.0	0.055027074491438614
261	331	9.9999999999989e-05	0.04258744328991658
27	135	0.003099999999999992	0.05195375384165081
647	654	0.026499999999999968	0.05063661642031319
165	281	0.002700000000000036	0.043465534904141664
420	451	0.0	0.04653885555392946
451	616	0.0006000000000000449	0.044197277915995904
93	623	0.00029999999999996696	0.046685204156300314
272	451	0.0	0.04624615834918777
207	261	0.0	0.04492902092785014
303	434	0.003000000000000003	0.04127030586857895
165	291	0.00439999999999996	0.042880140494658284
303	620	0.04269999999999996	0.04053856285672472
404	552	0.0020000000000000018	0.050343919215571485
303	553	0.000399999999999956	0.04229474608517489
164	222	0.000399999999999956	0.04097760866383726
46	653	0.00029999999999996696	0.056344211912776235
227	261	0.0	0.04331918630177082
24	441	0.013000000000000013	0.05019757061320065
145	173	0.0	0.05268549685350505
315	647	0.000399999999999956	0.05341723986535928
22	261	0.0	0.045221718132591834
165	232	0.00029999999999996696	0.04405092931362505
158	441	0.0006000000000000449	0.05210010244402166
213	303	0.0	0.04551441533733353
451	632	0.0019000000000000128	0.044197277915995904
243	303	0.002700000000000036	0.04024586565198302
248	653	0.0	0.057807697936484714
112	258	0.0	0.055027074491438614
303	552	9.9999999999989e-05	0.041416654470949804
229	261	0.0041999999999999815	0.042002048880433185
286	303	0.03669999999999996	0.04127030586857895
93	560	0.00029999999999996696	0.04712424996341285
526	605	0.0	0.07024732913800673
93	631	0.00029999999999996696	0.04814869018000878
143	303	9.9999999999989e-05	0.044782672325479285
234	652	0.0	0.04229474608517489
243	404	0.0033999999999999586	0.0500512220108298
173	439	0.0	0.05239279964876335
368	441	0.0	0.055027074491438614
33	579	0.0018000000000000238	0.05766134933411386
434	441	0.000399999999999956	0.053124542660617585
89	451	0.008000000000000007	0.04361188350651251
258	300	0.0012999999999999678	0.05239279964876335
261	315	0.00029999999999996696	0.04244109468754573
397	523	0.0	0.05239279964876335
210	234	9.9999999999989e-05	0.04024586565198302
451	603	0.0040999999999999925	0.044197277915995904
165	565	0.007000000000000006	0.04258744328991658
76	354	0.0232	0.053124542660617585
269	399	9.9999999999989e-05	0.04975852480608809
401	545	9.9999999999989e-05	0.05297819405824675
47	405	0.0008000000000000228	0.05180740523927997
27	401	0.003499999999999948	0.051368359432167415
152	429	9.9999999999989e-05	0.05210010244402166
405	533	0.018299999999999983	0.05049026781794234
135	358	0.0020000000000000018	0.052246451046392514
233	354	0.013800000000000034	0.05341723986535928
93	190	9.9999999999989e-05	0.049026781794233865
261	321	0.0006000000000000449	0.04244109468754573
451	560	9.9999999999989e-05	0.04580711254207522
121	182	0.009600000000000051	0.05210010244402166
220	536	0.0016000000000000456	0.051075662227425725
25	92	0.0	0.056636909117517925
60	401	0.0009000000000000119	0.05210010244402166
92	261	0.0	0.04405092931362505
261	548	0.0	0.045221718132591834
135	439	0.0	0.053124542660617585
287	303	9.9999999999989e-05	0.043465534904141664
261	612	0.00029999999999996696	0.04229474608517489
25	257	0.0004999999999999449	0.05458802868432607
261	422	0.006900000000000017	0.041416654470949804
45	165	0.0	0.04551441533733353
366	405	0.0010000000000000009	0.052246451046392514
258	264	0.0	0.05546612029855115
156	303	0.00029999999999996696	0.044197277915995904
104	303	0.0006000000000000449	0.042002048880433185
194	300	0.0036000000000000476	0.05297819405824675
123	194	0.01629999999999998	0.05210010244402166
269	549	0.0010000000000000009	0.04785599297526709
140	165	0.02749999999999997	0.04214839748280404
261	513	0.0	0.045660763939704384
182	258	0.000399999999999956	0.05239279964876335
303	314	0.0	0.04551441533733353
76	523	0.020000000000000014	0.0500512220108298
171	536	0.0	0.05444168008195522
17	404	0.0	0.05385628567247183
451	466	0.0	0.047270598565783695
257	448	9.9999999999989e-05	0.05619786331040538
269	406	0.0	0.0500512220108298
441	461	0.000399999999999956	0.05210010244402166
234	624	0.0	0.04331918630177082
147	258	0.0	0.05488072588906776
300	441	0.00029999999999996696	0.05210010244402166
25	644	9.9999999999989e-05	0.05619786331040538
165	330	0.0	0.045660763939704384
303	499	0.0019000000000000128	0.04244109468754573
17	173	0.0	0.05531977169618031
7	451	0.012900000000000024	0.044197277915995904
536	553	0.0	0.05370993707010098
121	392	0.00029999999999996696	0.052831845455875895
303	557	0.004499999999999949	0.040099517049612184
80	253	0.0011999999999999786	0.05195375384165081
182	194	0.003099999999999992	0.05297819405824675
194	429	0.000399999999999956	0.053563588467730135
258	406	0.0	0.055027074491438614
392	404	0.000199999999999978	0.050782965022684035
405	659	0.0006000000000000449	0.05210010244402166
234	443	9.9999999999989e-05	0.04185570027806235
427	653	0.00029999999999996696	0.05722230352700133
152	500	0.0	0.052539148251134205
436	441	0.0	0.054002634274842684
261	347	0.00029999999999996696	0.04273379189228743
354	591	0.0023999999999999573	0.05444168008195522
165	347	0.0040999999999999925	0.04361188350651251
422	492	9.9999999999989e-05	0.05370993707010098
249	492	0.0	0.05488072588906776
535	642	0.0	0.04127030586857895
401	439	9.9999999999989e-05	0.052539148251134205
405	644	0.0	0.055027074491438614
354	528	0.006399999999999961	0.05429533147958437
152	256	0.0033999999999999586	0.050782965022684035
410	523	0.0	0.055027074491438614
315	354	0.00029999999999996696	0.055905166105663685
126	303	0.010000000000000007	0.04156300307332065
234	520	0.0013999999999999568	0.04097760866383726
194	249	0.0	0.05619786331040538
152	461	0.0004999999999999449	0.05151470803453827
429	451	0.0	0.045660763939704384
251	653	0.028299999999999995	0.05458802868432607
234	410	9.9999999999989e-05	0.040099517049612184
441	541	0.0	0.054002634274842684
164	213	9.9999999999989e-05	0.045660763939704384
345	451	0.011299999999999977	0.04434362651836675
173	632	0.005700000000000038	0.051075662227425725
360	653	0.0	0.05810039514122641
392	492	0.00029999999999996696	0.05151470803453827
25	431	0.0	0.05795404653885555
164	406	0.0007000000000000339	0.04214839748280404
234	334	0.00109999999999999	0.040392214254353874
60	121	9.9999999999989e-05	0.05341723986535928
303	321	0.0008000000000000228	0.042002048880433185
156	269	0.000199999999999978	0.05049026781794234
220	448	0.000399999999999956	0.05605151470803454
303	575	0.0	0.04609980974681692
17	164	9.9999999999989e-05	0.04331918630177082
246	448	0.01880000000000004	0.05444168008195522
492	557	0.000399999999999956	0.05195375384165081
17	441	0.0	0.055027074491438614
368	401	0.0	0.055905166105663685
241	405	0.0	0.05517342309380945
165	410	0.0	0.04595346114444607
173	558	0.0	0.05649056051514707
134	441	0.007499999999999951	0.05092931362505488
303	626	0.0	0.04536806673496268
605	654	0.000199999999999978	0.06790575150007318
33	63	0.00029999999999996696	0.05795404653885555
173	422	0.0	0.054002634274842684
234	644	9.9999999999989e-05	0.040392214254353874
441	486	0.0011999999999999786	0.05166105663690912
62	404	0.0	0.05327089126298844
253	345	0.003099999999999992	0.05210010244402166
253	645	0.0	0.053124542660617585
239	258	0.0	0.05619786331040538
17	269	0.0	0.050782965022684035
354	455	0.000199999999999978	0.055905166105663685
152	506	0.0023999999999999573	0.05063661642031319
25	528	0.00880000000000003	0.05385628567247183
303	387	0.0	0.045221718132591834
25	104	0.0	0.05722230352700133
78	152	0.0	0.05370993707010098
503	605	0.0	0.07127176935460268
152	182	0.000199999999999978	0.05151470803453827
164	248	0.006700000000000039	0.040392214254353874
24	93	0.007499999999999951	0.04492902092785014
165	555	0.03749999999999998	0.041123957266208114
146	258	0.02200000000000002	0.05063661642031319
303	346	9.9999999999989e-05	0.042880140494658284
164	512	0.0037000000000000366	0.04024586565198302
261	374	0.005499999999999949	0.04214839748280404
303	436	0.0016000000000000456	0.04127030586857895
261	584	9.9999999999989e-05	0.041123957266208114
27	173	0.0024999999999999467	0.051222010829796584
68	303	0.029200000000000007	0.040392214254353874
627	653	0.011600000000000056	0.05429533147958437
165	654	0.04149999999999998	0.04097760866383726
19	234	0.0	0.04229474608517489
27	93	0.0013999999999999568	0.045660763939704384
60	441	0.000199999999999978	0.05210010244402166
451	604	0.0	0.046977901361042
165	542	0.00029999999999996696	0.04302648909702912
165	172	0.007099999999999995	0.04258744328991658
43	269	0.0029000000000000137	0.046685204156300314
230	258	0.0017000000000000348	0.05151470803453827
508	647	0.0007000000000000339	0.052246451046392514
164	467	0.014399999999999968	0.04053856285672472
47	93	0.004600000000000049	0.045221718132591834
40	261	0.0	0.04258744328991658
6	303	0.019000000000000017	0.040099517049612184
261	615	0.0	0.04185570027806235
128	303	0.0018000000000000238	0.04024586565198302
187	451	0.01629999999999998	0.043904580711254214
121	145	0.0	0.05458802868432607
138	261	9.9999999999989e-05	0.04127030586857895
451	596	0.00029999999999996696	0.045221718132591834
137	451	0.02010000000000001	0.04302648909702912
81	261	0.0	0.04244109468754573
60	93	0.00219999999999998	0.04595346114444607
269	366	9.9999999999989e-05	0.048441387384750484
82	441	0.01639999999999997	0.051222010829796584
43	451	0.009299999999999977	0.04302648909702912
164	468	0.000399999999999956	0.04185570027806235
152	542	9.9999999999989e-05	0.05166105663690912
234	363	0.0	0.04258744328991658
492	545	0.0	0.05297819405824675
200	451	0.0016000000000000456	0.04492902092785014
400	653	0.04930000000000001	0.05429533147958437
253	521	0.02969999999999995	0.0500512220108298
362	451	0.0	0.04683155275867115
165	541	0.0	0.044782672325479285
253	467	0.0011999999999999786	0.052539148251134205
165	360	0.022700000000000053	0.04229474608517489
115	269	0.009499999999999951	0.046685204156300314
54	261	9.9999999999989e-05	0.04273379189228743
272	405	9.9999999999989e-05	0.05370993707010098
279	647	0.02749999999999997	0.051075662227425725
234	290	9.9999999999989e-05	0.040099517049612184
401	644	0.0	0.055027074491438614
173	658	0.028599999999999962	0.050343919215571485
253	545	0.0	0.05370993707010098
121	256	0.0016000000000000456	0.05268549685350505
358	451	9.9999999999989e-05	0.04507536953022099
404	512	0.0020999999999999908	0.050343919215571485
70	303	0.0019000000000000128	0.04097760866383726
251	404	0.047599999999999976	0.04858773598712132
187	261	0.0	0.04258744328991658
165	392	0.0013999999999999568	0.04229474608517489
298	303	0.0011999999999999786	0.04244109468754573
152	508	0.0	0.05210010244402166
93	353	0.023399999999999976	0.04492902092785014
127	164	0.035599999999999965	0.04024586565198302
44	261	0.0	0.04361188350651251
441	552	0.0014999999999999456	0.05151470803453827
182	492	0.0017000000000000348	0.05166105663690912
93	542	9.9999999999989e-05	0.04653885555392946
194	312	0.0007000000000000339	0.05297819405824675
123	647	0.007399999999999962	0.05166105663690912
4	261	0.0	0.04258744328991658
164	595	0.0023999999999999573	0.04170935167569149
194	400	0.02180000000000004	0.05166105663690912
401	552	0.0019000000000000128	0.05195375384165081
93	549	0.00029999999999996696	0.04639250695155861
233	401	0.0262	0.05049026781794234
158	404	0.017399999999999968	0.04961217620371725
164	280	0.004499999999999949	0.04185570027806235
599	653	9.9999999999989e-05	0.057075954924630475
261	377	0.0012999999999999678	0.04317283769939997
173	279	0.0	0.05268549685350505
107	121	0.04810000000000003	0.050782965022684035
253	358	0.0019000000000000128	0.05151470803453827
312	401	0.0009000000000000119	0.05166105663690912
451	564	0.0	0.04785599297526709
243	653	0.00029999999999996696	0.05692960632225962
76	253	0.016900000000000026	0.05049026781794234
194	504	0.0013999999999999568	0.053124542660617585
234	286	0.0	0.042880140494658284
397	492	0.0	0.05297819405824675
147	164	0.0	0.042880140494658284
258	298	0.0	0.055027074491438614
115	451	0.02139999999999997	0.04302648909702912
253	397	0.0	0.05370993707010098
86	451	0.0016000000000000456	0.04463632372310845
135	209	0.048900000000000055	0.050343919215571485
405	596	0.000199999999999978	0.05268549685350505
93	200	0.003199999999999981	0.04624615834918777
179	261	0.0	0.04258744328991658
154	441	0.02080000000000004	0.05019757061320065
404	436	0.000199999999999978	0.05151470803453827
303	331	0.00029999999999996696	0.04170935167569149
93	360	0.02039999999999997	0.04536806673496268
71	303	0.0016000000000000456	0.04068491145909557
25	46	0.0010000000000000009	0.054002634274842684
173	440	0.0	0.05239279964876335
258	386	0.028000000000000025	0.05019757061320065
448	542	9.9999999999989e-05	0.056344211912776235
234	501	9.9999999999989e-05	0.040099517049612184
43	536	0.005700000000000038	0.04961217620371725
121	591	0.0010000000000000009	0.052831845455875895
62	303	0.003000000000000003	0.04170935167569149
400	448	0.012399999999999968	0.05444168008195522
234	590	9.9999999999989e-05	0.04185570027806235
136	401	0.005299999999999971	0.051075662227425725
234	609	0.0	0.04097760866383726
68	234	0.0	0.041123957266208114
98	261	0.0010000000000000009	0.041416654470949804
17	492	0.0	0.055027074491438614
234	570	0.0	0.04053856285672472
145	653	9.9999999999989e-05	0.05722230352700133
60	173	0.00109999999999999	0.05195375384165081
60	448	9.9999999999989e-05	0.05619786331040538
93	346	0.00029999999999996696	0.04814869018000878
121	366	9.9999999999989e-05	0.053563588467730135
164	436	0.0012999999999999678	0.041416654470949804
269	410	0.0	0.05092931362505488
241	441	0.0	0.05473437728669691
591	647	0.0018000000000000238	0.05239279964876335
45	194	0.0	0.05692960632225962
70	121	9.9999999999989e-05	0.054148982877213515
261	640	0.0013999999999999568	0.041416654470949804
206	647	0.0008000000000000228	0.05151470803453827
313	354	0.019299999999999984	0.05239279964876335
93	467	0.007199999999999984	0.04609980974681692
165	366	0.000399999999999956	0.043465534904141664
303	549	0.0	0.041123957266208114
258	272	9.9999999999989e-05	0.053124542660617585
272	401	0.000199999999999978	0.05327089126298844
132	164	0.0	0.041416654470949804
194	230	0.0016000000000000456	0.05297819405824675
84	261	0.0	0.04361188350651251
261	359	0.002299999999999969	0.040831260061466416
261	381	0.002299999999999969	0.04053856285672472
269	397	9.9999999999989e-05	0.04873408458949217
258	659	0.0013999999999999568	0.05195375384165081
261	559	0.0	0.04302648909702912
47	451	0.002299999999999969	0.043904580711254214
397	401	0.0	0.05297819405824675
165	246	0.013000000000000013	0.042002048880433185
46	536	0.0007000000000000339	0.05063661642031319
298	523	0.0	0.055027074491438614
401	512	0.0017000000000000348	0.05195375384165081
152	440	0.0	0.05151470803453827
164	379	0.03739999999999999	0.04024586565198302
152	615	0.02839999999999998	0.04961217620371725
451	631	9.9999999999989e-05	0.047270598565783695
118	405	0.022700000000000053	0.050782965022684035
269	400	0.031399999999999983	0.04609980974681692
93	400	0.02139999999999997	0.04463632372310845
234	583	0.0	0.042880140494658284
43	194	0.020299999999999985	0.051368359432167415
232	354	0.000199999999999978	0.05575881750329284
194	235	0.04469999999999996	0.051222010829796584
269	312	0.0013999999999999568	0.04741694716815455
220	261	0.0004999999999999449	0.04185570027806235
166	261	0.0006000000000000449	0.04127030586857895
173	557	0.00029999999999996696	0.052246451046392514
619	642	9.9999999999989e-05	0.04053856285672472
359	404	0.00109999999999999	0.05063661642031319
75	234	0.0	0.044197277915995904
126	261	0.0	0.04595346114444607
221	234	9.9999999999989e-05	0.042880140494658284
269	596	0.000199999999999978	0.048441387384750484
312	523	0.0013999999999999568	0.051075662227425725
70	405	0.0013999999999999568	0.05239279964876335
241	536	0.0	0.05385628567247183
71	441	0.000199999999999978	0.05210010244402166
25	230	0.0017000000000000348	0.054148982877213515
152	486	0.0012999999999999678	0.051075662227425725
234	495	0.000399999999999956	0.040099517049612184
194	272	9.9999999999989e-05	0.05458802868432607
198	451	0.04979999999999996	0.04317283769939997
165	359	0.012900000000000024	0.04214839748280404
164	276	0.019299999999999984	0.04156300307332065
152	206	0.018199999999999997	0.04917313039660471
25	373	0.030499999999999968	0.052246451046392514
272	647	0.0	0.054148982877213515
43	647	0.028200000000000006	0.05049026781794234
103	303	0.000399999999999956	0.04127030586857895
86	135	0.0014999999999999456	0.05268549685350505
261	530	0.0	0.043904580711254214
261	611	0.0	0.04405092931362505
591	653	0.0004999999999999449	0.05678325771988878
235	451	0.025900000000000038	0.042880140494658284
269	623	0.0009000000000000119	0.04814869018000878
17	523	0.0	0.05488072588906776
154	253	0.016100000000000003	0.05049026781794234
204	261	0.000399999999999956	0.04127030586857895
25	599	0.000399999999999956	0.05473437728669691
87	303	9.9999999999989e-05	0.04405092931362505
261	325	0.013199999999999991	0.040099517049612184
258	478	0.034499999999999975	0.05019757061320065
62	451	0.0018000000000000238	0.045660763939704384
354	508	0.0016000000000000456	0.05429533147958437
50	277	0.000199999999999978	0.040099517049612184
47	173	0.0016000000000000456	0.05166105663690912
121	616	0.00029999999999996696	0.052539148251134205
135	392	9.9999999999989e-05	0.05297819405824675
489	642	0.0	0.04024586565198302
48	261	0.003199999999999981	0.04127030586857895
179	269	0.017100000000000004	0.04712424996341285
448	632	0.0050999999999999926	0.05488072588906776
165	503	0.02090000000000003	0.04214839748280404
164	410	0.0	0.043465534904141664
198	647	0.03210000000000002	0.051075662227425725
99	405	0.0010000000000000009	0.05180740523927997
261	330	0.0	0.045221718132591834
234	601	0.0007000000000000339	0.04244109468754573
261	597	0.00029999999999996696	0.042002048880433185
164	594	0.000199999999999978	0.04317283769939997
362	441	0.0	0.05473437728669691
152	444	0.00219999999999998	0.051222010829796584
234	280	0.0	0.04156300307332065
164	327	0.006700000000000039	0.04170935167569149
140	194	0.0038000000000000256	0.053124542660617585
577	642	0.000199999999999978	0.040099517049612184
303	624	0.000199999999999978	0.044782672325479285
157	164	0.0050999999999999926	0.04170935167569149
99	354	0.00109999999999999	0.05473437728669691
93	595	0.000199999999999978	0.04770964437289624
173	383	0.014299999999999981	0.05063661642031319
523	528	0.0040000000000000036	0.05166105663690912
80	173	0.004700000000000038	0.05151470803453827
8	628	0.0	0.042002048880433185
158	647	0.00109999999999999	0.052539148251134205
194	291	0.0040999999999999925	0.05297819405824675
261	567	0.00109999999999999	0.04156300307332065
131	261	0.0	0.042880140494658284
405	455	0.0006000000000000449	0.052539148251134205
33	654	0.01090000000000002	0.055905166105663685
253	542	0.00029999999999996696	0.05210010244402166
121	137	0.041399999999999985	0.05092931362505488
77	536	0.014299999999999981	0.04975852480608809
194	508	0.0020000000000000018	0.05268549685350505
401	555	0.026399999999999983	0.050343919215571485
394	642	0.0	0.040392214254353874
545	647	9.9999999999989e-05	0.05341723986535928
164	611	0.000199999999999978	0.042880140494658284
76	401	0.017800000000000038	0.05063661642031319
132	401	0.0006000000000000449	0.052246451046392514
135	300	0.0016000000000000456	0.05268549685350505
93	119	0.007600000000000051	0.045660763939704384
169	441	0.016800000000000037	0.05019757061320065
240	642	9.9999999999989e-05	0.040392214254353874
86	441	0.0007000000000000339	0.05210010244402166
71	173	0.0004999999999999449	0.05239279964876335
511	605	0.0	0.06878384311429826
173	552	0.0013999999999999568	0.05180740523927997
164	320	0.04559999999999997	0.040099517049612184
397	451	0.000199999999999978	0.04507536953022099
258	504	0.0050000000000000044	0.051222010829796584
451	644	0.0008000000000000228	0.04580711254207522
63	258	0.01839999999999997	0.050782965022684035
25	112	0.0	0.05722230352700133
25	508	0.0009000000000000119	0.05429533147958437
27	152	0.0037000000000000366	0.050343919215571485
303	578	0.0	0.044197277915995904
135	256	0.002299999999999969	0.05239279964876335
145	448	0.000199999999999978	0.05692960632225962
269	429	0.0	0.048441387384750484
272	536	0.0	0.05239279964876335
253	279	0.0012999999999999678	0.05180740523927997
257	354	0.0006000000000000449	0.05458802868432607
60	152	0.00029999999999996696	0.05151470803453827
261	349	0.00219999999999998	0.04273379189228743
310	475	0.0	0.040831260061466416
269	512	0.01329999999999998	0.04683155275867115
536	591	0.0010000000000000009	0.051075662227425725
59	261	0.0	0.04580711254207522
258	486	0.0038000000000000256	0.05151470803453827
194	222	9.9999999999989e-05	0.054002634274842684
27	354	0.0011999999999999786	0.05429533147958437
614	653	0.002700000000000036	0.05605151470803454
80	401	0.0012999999999999678	0.05210010244402166
279	523	0.004600000000000049	0.05092931362505488
194	341	0.0	0.05678325771988878
25	145	9.9999999999989e-05	0.05531977169618031
96	165	0.027599999999999958	0.04214839748280404
179	194	0.0033999999999999586	0.053124542660617585
448	500	0.007199999999999984	0.055027074491438614
404	422	0.0	0.05297819405824675
234	483	0.0	0.042880140494658284
269	564	0.0	0.05151470803453827
45	401	0.0	0.05605151470803454
241	401	0.0	0.05517342309380945
194	264	9.9999999999989e-05	0.05517342309380945
172	451	0.00439999999999996	0.04434362651836675
182	647	0.0019000000000000128	0.052539148251134205
258	393	0.0	0.05531977169618031
165	552	0.0	0.04405092931362505
253	429	0.0	0.05297819405824675
43	173	0.010800000000000032	0.050343919215571485
129	261	0.0	0.04375823210888336
261	295	0.0	0.04317283769939997
182	404	0.015700000000000047	0.04961217620371725
70	451	0.000199999999999978	0.04536806673496268
25	478	0.019900000000000032	0.052831845455875895
243	354	0.017299999999999982	0.05327089126298844
60	492	0.0011999999999999786	0.05166105663690912
257	405	0.0010000000000000009	0.05210010244402166
164	331	0.000199999999999978	0.04185570027806235
234	335	0.0	0.04170935167569149
234	631	0.0	0.040099517049612184
164	489	0.0	0.0444899751207376
33	461	0.0	0.058685789550709785
200	536	0.0014999999999999456	0.051075662227425725
441	611	0.0	0.055027074491438614
38	451	0.018900000000000028	0.0444899751207376
152	284	0.0010000000000000009	0.05151470803453827
164	431	0.0	0.04331918630177082
25	400	0.006900000000000017	0.05327089126298844
93	578	0.0	0.04990487340845895
152	154	0.0014999999999999456	0.05092931362505488
163	165	0.00029999999999996696	0.04405092931362505
253	444	0.005499999999999949	0.05166105663690912
596	653	0.0	0.05751500073174301
234	348	0.00029999999999996696	0.040392214254353874
89	354	0.009199999999999986	0.053563588467730135
45	536	0.0	0.05385628567247183
392	451	0.0009000000000000119	0.04405092931362505
146	253	0.042399999999999986	0.05019757061320065
253	439	0.000399999999999956	0.05239279964876335
234	333	0.0	0.044197277915995904
431	441	0.0	0.055027074491438614
269	517	0.0	0.052246451046392514
123	536	0.0040000000000000036	0.050343919215571485
60	523	0.000199999999999978	0.05195375384165081
632	653	0.0017000000000000348	0.05605151470803454
194	604	0.0	0.05619786331040538
5	404	0.0	0.05370993707010098
33	573	0.01859999999999995	0.05575881750329284
291	405	0.000199999999999978	0.05297819405824675
121	504	0.0009000000000000119	0.05268549685350505
45	404	0.0	0.05444168008195522
17	194	0.0	0.056344211912776235
404	644	0.0	0.05341723986535928
165	217	0.0	0.04814869018000878
171	194	0.0	0.05751500073174301
182	451	0.0016000000000000456	0.04463632372310845
121	243	0.013599999999999944	0.05166105663690912
386	401	0.029000000000000026	0.050343919215571485
241	258	0.0	0.055027074491438614
261	399	0.0	0.043465534904141664
158	173	0.0006000000000000449	0.05239279964876335
234	431	0.0	0.040831260061466416
46	492	0.0020000000000000018	0.051075662227425725
135	616	0.0	0.05268549685350505
121	193	0.028000000000000025	0.05151470803453827
234	608	0.0	0.0444899751207376
10	93	0.048699999999999966	0.04463632372310845
230	253	0.000199999999999978	0.05195375384165081
63	253	0.033499999999999974	0.050343919215571485
420	536	0.000399999999999956	0.052246451046392514
165	266	0.03910000000000002	0.04185570027806235
164	374	0.00109999999999999	0.04229474608517489
230	448	0.0007000000000000339	0.05575881750329284
257	523	0.0004999999999999449	0.05151470803453827
261	289	0.000399999999999956	0.04361188350651251
39	261	0.0	0.045221718132591834
121	312	0.0011999999999999786	0.052539148251134205
114	261	9.9999999999989e-05	0.04273379189228743
184	303	0.0	0.042880140494658284
27	441	0.002800000000000025	0.05092931362505488
135	366	0.0007000000000000339	0.052831845455875895
268	269	0.0	0.05092931362505488
253	300	0.0010000000000000009	0.05195375384165081
17	401	0.0	0.05546612029855115
164	437	0.020499999999999963	0.04156300307332065
549	653	0.005700000000000038	0.055612468900922
303	315	0.0006000000000000449	0.04156300307332065
404	406	0.0	0.053563588467730135
194	616	0.000399999999999956	0.05297819405824675
93	315	0.00109999999999999	0.04683155275867115
441	632	0.005299999999999971	0.050782965022684035
92	165	0.00029999999999996696	0.0444899751207376
253	366	0.0007000000000000339	0.05210010244402166
165	450	0.0059000000000000155	0.04507536953022099
184	451	0.000199999999999978	0.047270598565783695
250	441	0.0	0.054148982877213515
261	481	0.0	0.043904580711254214
164	378	0.000399999999999956	0.043465534904141664
222	647	9.9999999999989e-05	0.053124542660617585
152	246	0.0	0.05239279964876335
303	399	0.002700000000000036	0.04170935167569149
92	451	9.9999999999989e-05	0.04624615834918777
107	405	0.0050000000000000044	0.051222010829796584
178	261	0.000199999999999978	0.04375823210888336
545	653	0.0007000000000000339	0.05649056051514707
152	504	0.00539999999999996	0.050343919215571485
354	557	9.9999999999989e-05	0.05531977169618031
266	269	0.04879999999999996	0.04639250695155861
176	303	0.024599999999999955	0.04127030586857895
393	451	0.0	0.047563295770525385
441	591	0.0038000000000000256	0.051075662227425725
211	261	0.0	0.04595346114444607
261	305	0.0	0.04580711254207522
164	517	0.0	0.044782672325479285
300	653	0.0	0.057807697936484714
191	194	0.000199999999999978	0.05385628567247183
60	354	0.00029999999999996696	0.055027074491438614
249	451	0.0	0.04741694716815455
5	164	0.000199999999999978	0.04317283769939997
523	644	0.0	0.053563588467730135
253	631	0.0	0.055027074491438614
261	393	0.0	0.04405092931362505
30	269	0.0	0.05195375384165081
105	647	0.0	0.05619786331040538
194	644	0.0	0.055027074491438614
261	503	0.0	0.04258744328991658
17	261	9.9999999999989e-05	0.04361188350651251
165	241	0.0	0.04551441533733353
258	564	0.0	0.05605151470803454
92	258	0.0	0.05444168008195522
76	152	0.010099999999999998	0.0500512220108298
111	628	0.0	0.04170935167569149
33	209	0.000199999999999978	0.05722230352700133
194	262	0.000199999999999978	0.05341723986535928
300	405	0.0	0.05297819405824675
251	448	0.033900000000000034	0.05385628567247183
249	405	0.0	0.05531977169618031
121	508	0.015900000000000025	0.051368359432167415
246	492	0.00029999999999996696	0.05210010244402166
262	653	0.0007000000000000339	0.05649056051514707
69	234	0.000399999999999956	0.04156300307332065
253	598	0.0007000000000000339	0.05239279964876335
5	405	0.0	0.05531977169618031
173	431	0.0	0.05531977169618031
330	441	0.0	0.05575881750329284
341	492	0.0	0.05546612029855115
173	410	0.0	0.05546612029855115
59	234	0.0	0.04258744328991658
451	499	0.0	0.04683155275867115
277	628	0.0	0.042880140494658284
452	536	9.9999999999989e-05	0.053124542660617585
441	644	0.0	0.05458802868432607
253	281	0.000399999999999956	0.052539148251134205
198	354	0.04020000000000002	0.053124542660617585
119	451	0.012199999999999987	0.043904580711254214
121	541	0.00029999999999996696	0.054002634274842684
194	315	9.9999999999989e-05	0.05429533147958437
233	441	0.027800000000000047	0.0500512220108298
164	566	0.0	0.04507536953022099
346	451	0.0	0.04683155275867115
253	504	0.005800000000000027	0.051222010829796584
135	468	0.0006000000000000449	0.05327089126298844
253	468	0.0006000000000000449	0.052539148251134205
410	451	0.0	0.04770964437289624
38	269	0.007000000000000006	0.04814869018000878
236	404	0.000199999999999978	0.052831845455875895
249	253	0.0	0.05517342309380945
366	653	0.000199999999999978	0.05751500073174301
232	448	0.0	0.057368652129372165
62	441	0.0	0.05444168008195522
452	523	0.0	0.05473437728669691
268	404	0.0	0.05444168008195522
404	564	0.0	0.054148982877213515
354	399	0.0012999999999999678	0.055612468900922
239	261	9.9999999999989e-05	0.04405092931362505
97	253	0.008499999999999952	0.051222010829796584
152	200	0.000399999999999956	0.05180740523927997
92	404	0.0	0.05297819405824675
182	536	0.0014999999999999456	0.050782965022684035
241	492	0.0	0.05473437728669691
234	635	0.0	0.042880140494658284
13	234	0.00109999999999999	0.04097760866383726
503	647	0.038100000000000016	0.05092931362505488
448	609	0.0	0.0583930923459681
258	330	0.0	0.05649056051514707
87	165	0.000199999999999978	0.04624615834918777
17	405	0.0	0.05546612029855115
287	405	0.0	0.05575881750329284
269	566	0.0	0.05210010244402166
536	604	0.0	0.053563588467730135
287	404	0.0	0.05370993707010098
232	647	0.00029999999999996696	0.05370993707010098
113	405	0.0	0.05531977169618031
541	653	0.0	0.0583930923459681
239	405	0.0	0.056344211912776235
113	269	9.9999999999989e-05	0.05019757061320065
173	249	0.0	0.05517342309380945
113	173	0.0	0.05517342309380945
76	448	0.01849999999999996	0.05429533147958437
17	647	0.0	0.055905166105663685
165	218	0.0	0.045221718132591834
78	653	0.0	0.05956388116493488
152	631	0.0	0.05370993707010098
405	560	0.0	0.05370993707010098
171	401	0.0	0.05619786331040538
441	528	0.036499999999999984	0.05049026781794234
404	619	0.0	0.05531977169618031
405	558	0.0	0.05619786331040538
234	428	0.0	0.04653885555392946
404	566	0.0	0.05473437728669691
492	521	0.016900000000000026	0.05019757061320065
93	478	0.010099999999999998	0.04507536953022099
291	303	0.0014999999999999456	0.04068491145909557
261	547	0.000199999999999978	0.041416654470949804
99	647	0.00109999999999999	0.052246451046392514
99	164	0.0042999999999999705	0.040099517049612184
80	93	0.0011999999999999786	0.04639250695155861
234	331	0.0	0.04024586565198302
234	315	0.0	0.040099517049612184
93	99	0.003000000000000003	0.045660763939704384
152	179	0.0024999999999999467	0.051222010829796584
93	115	0.037799999999999945	0.04434362651836675
99	448	0.0006000000000000449	0.055905166105663685
24	405	0.012000000000000009	0.05063661642031319
218	451	0.0	0.04653885555392946
87	234	0.0024999999999999467	0.040392214254353874
404	599	9.9999999999989e-05	0.05151470803453827
99	253	0.0013999999999999568	0.05166105663690912
165	414	0.0020000000000000018	0.04229474608517489
261	423	0.0036000000000000476	0.040099517049612184
165	588	0.0	0.04536806673496268
165	383	0.008900000000000019	0.042002048880433185
165	658	0.0444	0.04127030586857895
100	261	0.0	0.04302648909702912
46	354	0.0007000000000000339	0.05444168008195522
162	451	0.046599999999999975	0.04273379189228743
261	645	0.000199999999999978	0.04185570027806235
521	523	0.0383	0.04961217620371725
354	500	0.010800000000000032	0.05385628567247183
46	194	0.0006000000000000449	0.052831845455875895
248	303	0.0016000000000000456	0.04068491145909557
135	461	0.002299999999999969	0.05268549685350505
93	557	0.0006000000000000449	0.04624615834918777
165	187	0.028200000000000006	0.04214839748280404
137	173	0.010700000000000045	0.050782965022684035
97	261	0.0	0.04302648909702912
194	392	0.000199999999999978	0.05327089126298844
234	610	9.9999999999989e-05	0.04156300307332065
303	599	9.9999999999989e-05	0.04127030586857895
291	451	0.0016000000000000456	0.04463632372310845
261	506	0.0029000000000000137	0.04024586565198302
93	191	0.006700000000000039	0.04551441533733353
269	616	9.9999999999989e-05	0.04785599297526709
492	555	0.028000000000000025	0.04990487340845895
119	165	0.01770000000000005	0.04214839748280404
65	261	0.000199999999999978	0.04156300307332065
145	492	9.9999999999989e-05	0.05239279964876335
492	542	0.0006000000000000449	0.05180740523927997
536	599	9.9999999999989e-05	0.051368359432167415
152	383	0.021599999999999956	0.04975852480608809
93	128	0.000199999999999978	0.04639250695155861
261	563	0.0	0.047270598565783695
251	354	0.04820000000000002	0.05268549685350505
146	536	0.02690000000000004	0.049465827601346414
60	405	0.0	0.05297819405824675
194	599	9.9999999999989e-05	0.053563588467730135
478	523	0.0353	0.04975852480608809
46	401	0.0014999999999999456	0.05151470803453827
135	291	0.0012999999999999678	0.05268549685350505
258	552	0.0019000000000000128	0.05180740523927997
429	448	9.9999999999989e-05	0.056344211912776235
137	536	0.024399999999999974	0.04917313039660471
261	317	0.0	0.04536806673496268
24	448	0.0060000000000000045	0.05473437728669691
512	523	0.01100000000000001	0.05049026781794234
45	523	0.0	0.05546612029855115
55	451	0.043300000000000005	0.04331918630177082
137	441	0.009199999999999986	0.05049026781794234
165	476	0.0494	0.04127030586857895
107	253	0.0038000000000000256	0.051075662227425725
261	278	0.0	0.04361188350651251
91	269	0.0	0.04931947899897556
43	448	0.012499999999999956	0.054148982877213515
261	464	0.0007000000000000339	0.04229474608517489
415	536	9.9999999999989e-05	0.05166105663690912
451	528	0.005299999999999971	0.044782672325479285
392	441	0.00029999999999996696	0.05151470803453827
300	451	0.0018000000000000238	0.04463632372310845
150	234	0.0	0.04229474608517489
137	492	0.04690000000000005	0.04961217620371725
261	604	0.0	0.04434362651836675
269	545	0.000199999999999978	0.048295038782379625
291	647	0.0010000000000000009	0.052539148251134205
207	234	0.0	0.04127030586857895
135	272	0.0	0.05429533147958437
25	243	0.01839999999999997	0.052831845455875895
122	135	0.0008000000000000228	0.052246451046392514
158	303	0.0016000000000000456	0.04068491145909557
205	261	0.0033999999999999586	0.040392214254353874
253	359	0.0	0.05297819405824675
536	603	0.03480000000000005	0.049465827601346414
519	536	0.012499999999999956	0.04990487340845895
113	261	0.0	0.044782672325479285
45	441	0.0	0.05517342309380945
234	629	0.00219999999999998	0.04127030586857895
357	642	9.9999999999989e-05	0.04185570027806235
536	598	0.0010000000000000009	0.051222010829796584
25	640	0.010000000000000007	0.053563588467730135
261	353	0.007700000000000041	0.04053856285672472
253	555	0.02790000000000004	0.05019757061320065
261	614	0.0	0.042002048880433185
164	281	0.0009000000000000119	0.041416654470949804
164	362	0.0	0.04258744328991658
152	459	0.023599999999999958	0.04975852480608809
303	623	0.00780000000000003	0.040099517049612184
269	478	0.0383	0.04609980974681692
149	164	0.0026000000000000467	0.04170935167569149
165	436	0.002299999999999969	0.043465534904141664
441	512	0.0	0.05239279964876335
291	404	0.014299999999999981	0.04961217620371725
258	506	0.0006000000000000449	0.05151470803453827
27	269	0.00109999999999999	0.047563295770525385
103	165	0.0016000000000000456	0.043465534904141664
93	140	0.02659999999999996	0.045221718132591834
312	536	0.0007000000000000339	0.050782965022684035
230	401	0.0017000000000000348	0.05166105663690912
94	261	0.0	0.04273379189228743
193	405	0.01859999999999995	0.051075662227425725
93	281	0.0016000000000000456	0.04653885555392946
404	415	0.0	0.05180740523927997
386	451	0.025699999999999945	0.042880140494658284
135	414	9.9999999999989e-05	0.05297819405824675
93	123	0.0020000000000000018	0.04595346114444607
401	521	0.0042999999999999705	0.051075662227425725
269	467	0.003900000000000015	0.048002341577637934
164	330	9.9999999999989e-05	0.04361188350651251
125	261	0.000399999999999956	0.04127030586857895
253	461	0.0017000000000000348	0.05195375384165081
246	258	0.0	0.05327089126298844
439	523	0.000199999999999978	0.05195375384165081
10	269	0.03339999999999998	0.04653885555392946
33	552	0.002299999999999969	0.05678325771988878
354	555	0.016599999999999948	0.05327089126298844
121	222	0.000199999999999978	0.053563588467730135
93	632	0.0042999999999999705	0.04551441533733353
233	253	0.02449999999999997	0.050343919215571485
93	348	0.02210000000000001	0.04580711254207522
2	376	0.0007000000000000339	0.041123957266208114
67	261	0.0	0.04507536953022099
232	536	0.0	0.05239279964876335
398	441	0.03620000000000001	0.04990487340845895
401	611	0.0	0.05546612029855115
152	612	0.0	0.053563588467730135
80	152	0.005499999999999949	0.05063661642031319
261	609	0.0	0.04463632372310845
256	536	0.0	0.05180740523927997
291	441	0.0007000000000000339	0.05210010244402166
164	644	0.0010000000000000009	0.042002048880433185
165	657	0.023299999999999987	0.04258744328991658
86	303	0.0026000000000000467	0.04068491145909557
243	523	0.017299999999999982	0.05019757061320065
77	253	0.0040999999999999925	0.051368359432167415
33	162	0.014800000000000037	0.055905166105663685
61	653	0.01849999999999996	0.05488072588906776
165	616	0.0007000000000000339	0.04244109468754573
404	573	0.02010000000000001	0.04931947899897556
165	235	0.015000000000000013	0.04156300307332065
158	269	0.005499999999999949	0.04741694716815455
253	257	0.0008000000000000228	0.05195375384165081
173	500	0.0	0.05341723986535928
165	467	0.007399999999999962	0.04302648909702912
284	653	0.0	0.057807697936484714
284	404	0.016000000000000014	0.04961217620371725
33	557	0.0	0.05853944094833894
89	536	0.0013999999999999568	0.05063661642031319
261	533	0.0024999999999999467	0.040392214254353874
164	519	0.003900000000000015	0.040392214254353874
234	481	9.9999999999989e-05	0.04024586565198302
214	536	0.019000000000000017	0.04975852480608809
386	653	0.021299999999999986	0.05473437728669691
77	152	0.0026000000000000467	0.05092931362505488
121	400	0.0232	0.051222010829796584
25	611	0.0	0.05751500073174301
164	181	0.00109999999999999	0.04229474608517489
261	444	0.0	0.04258744328991658
253	508	9.9999999999989e-05	0.052539148251134205
173	193	0.03539999999999999	0.05049026781794234
251	451	0.04120000000000002	0.04273379189228743
234	241	9.9999999999989e-05	0.040099517049612184
5	234	0.0	0.04024586565198302
179	653	0.0	0.05795404653885555
82	165	0.0032999999999999696	0.04375823210888336
146	261	0.0013999999999999568	0.041123957266208114
261	570	0.0	0.04375823210888336
25	187	0.003099999999999992	0.05429533147958437
401	429	9.9999999999989e-05	0.05268549685350505
258	658	0.023700000000000054	0.050343919215571485
406	451	9.9999999999989e-05	0.04639250695155861
173	591	0.003900000000000015	0.051368359432167415
269	444	0.018900000000000028	0.04712424996341285
25	549	9.9999999999989e-05	0.055027074491438614
234	561	0.0	0.04273379189228743
234	409	0.0	0.04302648909702912
84	165	0.0061999999999999824	0.04317283769939997
269	645	0.010800000000000032	0.047270598565783695
180	303	0.035599999999999965	0.041416654470949804
604	647	0.0	0.05531977169618031
164	265	0.01639999999999997	0.04024586565198302
269	348	0.032499999999999966	0.047270598565783695
261	264	0.0	0.04463632372310845
401	541	0.0	0.054002634274842684
93	602	0.013000000000000013	0.046685204156300314
523	604	0.0	0.05473437728669691
536	612	9.9999999999989e-05	0.05239279964876335
261	434	0.0009000000000000119	0.04214839748280404
25	468	0.0013999999999999568	0.05473437728669691
110	357	0.0	0.04170935167569149
291	492	0.002800000000000025	0.05166105663690912
93	512	0.006700000000000039	0.04536806673496268
303	545	0.003499999999999948	0.04024586565198302
451	545	0.00109999999999999	0.04463632372310845
416	451	0.03380000000000005	0.042880140494658284
269	415	9.9999999999989e-05	0.04873408458949217
83	261	0.0018000000000000238	0.04244109468754573
251	441	0.017800000000000038	0.05019757061320065
341	451	0.0	0.046685204156300314
647	659	0.033900000000000034	0.050782965022684035
404	589	0.03749999999999998	0.04888043319186302
76	404	0.025900000000000038	0.049026781794233865
40	164	0.022700000000000053	0.040099517049612184
25	284	0.0018000000000000238	0.054148982877213515
281	451	0.0026000000000000467	0.044782672325479285
209	653	0.0010000000000000009	0.055905166105663685
405	557	0.0	0.05327089126298844
194	220	0.002800000000000025	0.05327089126298844
121	557	9.9999999999989e-05	0.05370993707010098
261	491	0.0	0.04375823210888336
557	653	0.0	0.05766134933411386
135	444	0.00439999999999996	0.05239279964876335
261	495	9.9999999999989e-05	0.04331918630177082
10	261	0.016000000000000014	0.04024586565198302
135	440	0.00539999999999996	0.05180740523927997
135	230	0.000199999999999978	0.05268549685350505
354	400	0.014599999999999946	0.05327089126298844
194	588	0.0	0.05546612029855115
33	312	0.0	0.05824674374359725
23	33	0.026499999999999968	0.05546612029855115
82	303	0.0011999999999999786	0.042002048880433185
198	269	0.009199999999999986	0.047270598565783695
230	405	0.0004999999999999449	0.05210010244402166
261	446	0.0004999999999999449	0.042002048880433185
145	194	0.0	0.054148982877213515
253	649	0.0	0.05473437728669691
165	181	0.00029999999999996696	0.044782672325479285
492	659	0.00439999999999996	0.051222010829796584
128	448	0.00029999999999996696	0.05619786331040538
145	354	0.0	0.05619786331040538
258	623	0.000199999999999978	0.05268549685350505
23	653	0.0121	0.055027074491438614
234	651	0.0	0.04331918630177082
200	448	0.0008000000000000228	0.05605151470803454
5	448	0.0	0.059417532562564025
414	523	0.000399999999999956	0.051368359432167415
164	352	0.00029999999999996696	0.04317283769939997
455	536	0.0	0.05166105663690912
99	194	0.000399999999999956	0.053563588467730135
261	633	0.0	0.04463632372310845
258	430	0.0	0.05488072588906776
234	625	0.0	0.043465534904141664
135	478	0.029499999999999967	0.05092931362505488
33	547	0.03739999999999999	0.05546612029855115
266	653	0.02739999999999998	0.055027074491438614
27	33	0.000199999999999978	0.05751500073174301
25	264	0.0	0.056344211912776235
448	486	0.00029999999999996696	0.05619786331040538
298	451	9.9999999999989e-05	0.04683155275867115
47	448	0.0013999999999999568	0.05546612029855115
45	164	0.0	0.04302648909702912
112	523	0.0	0.05458802868432607
253	552	0.0016000000000000456	0.05180740523927997
301	441	0.0	0.05531977169618031
87	536	0.0	0.05458802868432607
119	261	0.0011999999999999786	0.04127030586857895
405	555	0.009600000000000051	0.050782965022684035
171	234	0.0004999999999999449	0.04024586565198302
74	234	0.0	0.041416654470949804
165	545	0.0011999999999999786	0.042880140494658284
136	404	0.0423	0.04858773598712132
122	451	0.024599999999999955	0.042880140494658284
173	486	0.003099999999999992	0.05151470803453827
439	441	0.00029999999999996696	0.05210010244402166
233	258	0.027000000000000024	0.050343919215571485
405	423	0.033900000000000034	0.05019757061320065
87	261	0.0	0.04405092931362505
269	504	0.002299999999999969	0.047563295770525385
93	598	0.0060999999999999934	0.04595346114444607
401	549	0.0020999999999999908	0.05166105663690912
85	523	0.032399999999999984	0.04990487340845895
182	401	0.0013999999999999568	0.05210010244402166
248	253	0.0014999999999999456	0.05195375384165081
189	234	0.0	0.045221718132591834
93	461	0.0029000000000000137	0.04595346114444607
246	647	0.01549999999999996	0.051222010829796584
354	386	0.0141	0.05327089126298844
194	555	0.02010000000000001	0.05166105663690912
164	250	0.00029999999999996696	0.042880140494658284
256	354	0.00439999999999996	0.05429533147958437
354	573	0.036800000000000055	0.05297819405824675
93	464	0.0016000000000000456	0.04712424996341285
404	430	0.0	0.05385628567247183
552	647	0.0	0.052831845455875895
230	653	0.0	0.057368652129372165
25	500	0.0042999999999999705	0.05385628567247183
386	492	0.03210000000000002	0.04990487340845895
373	605	0.0	0.06790575150007318
33	128	0.0	0.05824674374359725
258	279	0.000199999999999978	0.05268549685350505
178	303	0.0121	0.04156300307332065
448	557	0.0	0.05649056051514707
33	439	0.0	0.05824674374359725
279	354	0.013700000000000044	0.053563588467730135
156	451	0.0	0.04858773598712132
430	492	0.0	0.055027074491438614
33	533	0.00029999999999996696	0.05751500073174301
194	603	0.033900000000000034	0.05166105663690912
358	647	0.0006000000000000449	0.052539148251134205
64	261	0.0	0.04331918630177082
138	258	0.03080000000000005	0.050343919215571485
165	171	0.000199999999999978	0.045660763939704384
218	234	0.0	0.04024586565198302
234	574	0.0	0.04156300307332065
234	655	0.0004999999999999449	0.04024586565198302
31	42	0.0007000000000000339	0.04024586565198302
113	441	0.0	0.05488072588906776
47	253	0.00109999999999999	0.05166105663690912
171	269	0.0	0.051075662227425725
149	152	0.009199999999999986	0.051075662227425725
165	557	0.003000000000000003	0.04273379189228743
261	416	0.0020000000000000018	0.04068491145909557
91	404	0.0	0.05239279964876335
24	173	0.012499999999999956	0.05049026781794234
596	647	0.00029999999999996696	0.053124542660617585
135	251	0.03539999999999999	0.050782965022684035
165	345	0.017800000000000038	0.04258744328991658
21	475	0.0	0.04097760866383726
25	171	0.0	0.058685789550709785
492	552	0.0013999999999999568	0.05151470803453827
63	261	0.0	0.04214839748280404
354	599	0.0	0.055612468900922
53	234	0.0	0.04258744328991658
164	229	0.024599999999999955	0.040831260061466416
121	206	0.011700000000000044	0.051075662227425725
401	658	0.028299999999999995	0.05049026781794234
303	513	0.002800000000000025	0.04214839748280404
233	653	0.0041999999999999815	0.05575881750329284
23	269	0.01549999999999996	0.04639250695155861
93	262	0.0037000000000000366	0.04551441533733353
164	345	0.031299999999999994	0.040099517049612184
121	383	0.012900000000000024	0.05166105663690912
89	152	0.023800000000000043	0.04961217620371725
362	405	0.0	0.05517342309380945
401	557	0.00029999999999996696	0.05239279964876335
281	405	0.000199999999999978	0.053124542660617585
441	595	0.0	0.05429533147958437
492	504	0.005199999999999982	0.05092931362505488
182	405	0.0	0.05297819405824675
261	458	0.0017000000000000348	0.04170935167569149
258	632	0.007199999999999984	0.051075662227425725
194	632	0.0036000000000000476	0.052539148251134205
222	401	0.0	0.05268549685350505
25	222	0.00029999999999996696	0.05473437728669691
194	444	0.003099999999999992	0.053124542660617585
25	233	0.01419999999999999	0.05297819405824675
232	523	9.9999999999989e-05	0.05268549685350505
362	404	0.0	0.053563588467730135
27	253	0.0033999999999999586	0.051222010829796584
173	584	0.03620000000000001	0.05019757061320065
261	430	0.0	0.04492902092785014
451	454	0.0	0.049026781794233865
135	429	9.9999999999989e-05	0.05327089126298844
253	591	0.0036000000000000476	0.051368359432167415
351	653	0.048599999999999983	0.05429533147958437
165	249	0.0	0.045660763939704384
173	366	0.0008000000000000228	0.05210010244402166
32	303	0.03769999999999996	0.04068491145909557
187	253	0.0049000000000000155	0.05166105663690912
165	454	0.0	0.047270598565783695
164	218	9.9999999999989e-05	0.04273379189228743
536	631	0.0	0.05297819405824675
45	448	0.0	0.05971022976730572
490	642	0.0008000000000000228	0.04331918630177082
45	93	0.0	0.04858773598712132
33	200	0.0	0.058978486755451476
112	405	0.0	0.05517342309380945
[truncated: 10,118 more rows]
