# Supplementary material for: Identifying collateral and synthetic lethal vulnerabilities within the DNA-damage response
Source: BMC Bioinformatics. 2021 May 15;22:250. doi: 10.1186/s12859-021-04168-7 (PMC8126165; doi:10.1186/s12859-021-04168-7)
Supplement: Supplementary file 3 — Additional file 3. 660 gene clusters identified. [file 12859_2021_4168_MOESM3_ESM.csv]

Group ID	Genes
0	RN7SL618P	PCDH8	LECT1	OLFM4	SUGT1	MIR759	HNRNPA1L2
1	MEIS2	C15orf41
2	FOXD4	CBWD1	KANK1	DOCK8	FAM138C	C9orf66
3	POU3F2	MIR548AI	FBXL4	MIR2113
4	LPCAT4	SLC12A6	EMC4	GOLGA8B	NOP10	GOLGA8A	NUTM1
5	DLEC1	ACAA1	MYD88	OXSR1	SLC22A14	SLC22A13	MIR26A1	CTDSPL	PLCD1	VILL
6	TCF3	REEP6	MBD3	UQCR11	RN7SL477P	ADAMTSL5	MEX3D	PLK5
7	MIR4697	OPCML	SPATA19	IGSF9B
8	KBTBD7	MTRF1	MIR3168	NAA16	KBTBD6	WBP4	RN7SL597P	RGCC	ELF1
9	SNORD58B	MYO5B	RPL17	ACAA2	MIR1539	DYM	C18orf32	SNORD58C	LIPG	SNORD58A
10	TTC19	NCOR1	ZSWIM7	ADORA2B
11	TNFRSF11A	KIAA1468	PHLPP1	CDH20	PIGN	RNF152	ZCCHC2	RN7SL705P
12	ADAMTS18	MON1B	SYCE1L	MIR4719
13	CCDC68	MIR4529	RAB27B	RNA5SP459	TCF4
14	ACSL1	MIR3945	HELT	SLC25A4	MIR4455
15	POSTN	TRPC4	RNA5SP26	LINC00571
16	ZNF532	MALT1	NEDD4L	ALPK2	MIR122
17	CSRNP1	SCN11A	GORASP1	TTC21A	WDR48	XIRP1	CX3CR1
18	COX7C	MIR4280	RN7SKP34	RN7SL629P	CCNH	RASA1
19	DHODH	HP	DHX38	PMFBP1	PKD1L3	TXNL4B	HPR
20	TACC1	ADAM32	ADAM9	HTRA4	TM2D2	PLEKHA2
21	FAS	LIPM	LIPF	ACTA2	RNLS	LIPK	ANKRD22	LIPN	STAMBPL1	LIPJ
22	FYCO1	CXCR6	RN7SL145P	XCR1	SACM1L	LIMD1	LZTFL1	CCR9	LARS2	SLC6A20
23	ANKFY1	CYB5D2	UBE2G1	YWHAE	SPNS3
24	ATP6AP2	MED14	CXorf38
25	ADAM7	ADAM28	ADAMDEC1	STC1
26	STARD4	RN7SKP57	SNORA13	EPB41L4A	NREP
27	RN7SL732P	BCOR	MIR3937	MIR1587
28	ATP7B	UTP14C	NEK3	ALG11	NEK5	CCDC70
29	CLEC3A	WWOX	VAT1L	NUDT7
30	TOPAZ1	TCAIM	ZNF445	LINC00694	ZKSCAN7	ZNF852
31	WWC2	RWDD4	CLDN24	DCTD	ING2	CDKN2AIP	STOX2	CLDN22	TRAPPC11
32	ROBO2	RN7SL647P	RN7SKP61
33	OR4F21	ZNF596	TDRP	FBXO25	ERICH1
34	RNU4ATAC13P	YTHDC2	TSSK1B
35	MIR3167	RN7SKP279	RN7SKP121
36	TTK	SH3BGRL2	LCA5	BCKDHB	ELOVL4
37	HOOK3	FNTA	MIR4469	CHRNB3	THAP1	RNF170	RN7SL806P	CHRNA6
38	RN7SKP89	KCNN2
39	BCAR1	ZNRF1	CTRB1	CFDP1	CTRB2	ZFP1	LDHD
40	PRR5	PHF21B	ARHGAP8	LINC00229	LDOC1L	LINC00207
41	NUS1	ROS1	VGLL2	GOPC	RNA5SP214	RN7SKP51	DCBLD1	SLC35F1	RN7SKP18
42	ESD	CPB2	LCP1	LRCH1	KIAA0226L	RN7SL288P	ZC3H13	LINC00563	HTR2A	LRRC63	RN7SKP5
43	SYNE1	RNA5SP224	ESR1
44	OTP	TBCA	WDR41
45	SATB1	KCNH8	MIR4791
46	MAP7D2	RPS6KA3	SH3KBP1
47	YY2	SMS	KLHL34	PHEX	ZNF645	CNKSR2	MBTPS2	SMPX
48	LINC00670	MYOCD	ARHGAP44	MIR1269B	ELAC2
49	TK2	DYNC1LI2	CMTM4	CMTM2	CKLF	CMTM3	CMTM1
50	TENM3	RN7SKP13	MIR1305	LINC00290	RN7SKP67
51	DYNLT1	SYTL3	EZR	MIR3918	TMEM181	RN7SL173P
52	RN7SKP252	ALG12	IL17REL	ZBED4	MIR3667	TTLL8	PIM3	C22orf34	CRELD2	MLC1	BRD1
53	CERK	TBC1D22A	GRAMD4
54	TICAM2	FEM1C	TMED7
55	FEZF2	CADPS	PTPRG	LINC00698	C3orf14	RN7SL863P
56	OSTM1	FOXO3	NR2E1	SNX3	SEC63	SCML4	RNA5SP212	LACE1
57	TRIM23	NLN	PPWD1	SREK1	ERBB2IP	ADAMTS6	TRAPPC13	CENPK	SGTB
58	APOC3	DSCAML1	APOA4	APOA1	LINC00900	SIK3
59	CCR2	LRRC2	RTP3	CCR1	CCR5	LTF	CCR3
60	ART5	NUP98	CHRNA10	ART1
61	IER3IP1	PIAS2	TCEB3B	TCEB3C	KATNAL2	SKOR2	MIR4527	TCEB3CL	TCEB3CL2	HDHD2
62	LINC00691	UBE2E1	THRB	NKIRAS1	NR1D2	RPL15	UBE2E2
63	CKMT1A	STRC	CKMT1B	PPIP5K1	MAP1A	CATSPER2
64	RNY3P1	HOMER1	ARSB	DMGDH	BHMT	BHMT2	JMY
65	CRYAB	DIXDC1	RNA5SP351	C11orf52	HSPB2	ALG9	PPP2R1B	C11orf1	FDXACB1
66	COL10A1	TSPYL4	DSE	NT5DC1	FRK	TSPYL1
67	MIR3619	MIR4762	MIRLET7A3	PPARA	MIRLET7B	MIR4763	WNT7B	LINC00899
68	THEG	OR4F17	C2CD4C	MIER2	SHC2	ODF3L2	GZMM	MADCAM1	FAM138F	TPGS1	RNA5SP462	CDC34
69	SLCO6A1	SLCO4C1	RN7SKP68	LINC00491	LINC00492	RNA5SP188	RN7SL802P
70	TMEM47	MAGEB16	FAM47A	FAM47B
71	CBWD7	FOXD4L6	PGM5P2	MIR4477A	MIR1299
72	CNTNAP2	AUTS2	IMMP2L
73	FBXO31	C16orf95	MAP1LC3B	ZCCHC14
74	ATG7	SLC6A1	SLC6A11	HRH1	LINC00606
75	RNA5SP433	ADAD2	DNAAF1	KCNG4	WFDC1	TAF1C	HSDL1	ATP2C2
76	DIRAS1	ZNF556	ZNF554	ZNF555	ZNF57	TLE6	SGTA	ZNF77	THOP1	SLC39A3
77	MIR5706	DMXL1	DTWD2
78	ATG16L1	RN7SL32P	INPP5D	DGKD	SCARNA5	USP40	SAG
79	LINC00898	FAM19A5	MIR4535	MIR3201
80	MID1IP1	OTC	RPGR	TSPAN7
81	B2M	EIF3J	CASC4	SPG11	PATL2	TRIM69	CTDSPL2
82	RNA5SP170	MSMO1	MIR578	CPE	KLHL2	TLL1
83	C6orf118	PDE10A	RNA5SP226
84	PRSS57	RNF126	MISP	FSTL3	HCN2	PALM	FGF22	POLRMT	BSG
85	TLE2	GNA15	NCLN	GNA11	S1PR4	AES	CELF5
86	RN7SL462P	RN7SL544P	RN7SL722P	FAM27C
87	MIR149	CAPN10	ANKMY1	AQP12B	GPR35	GPC1	DUSP28	KIF1A	RNPEPL1	AQP12A
88	TP53BP1	RN7SL487P	ADAL	ZSCAN29	LCMT2	TUBGCP4
89	NOX3	SCAF8	TFB1M	TIAM2	MIR1202	MIR1273C	CLDN20
90	TMED6	NIP7	TERF2	MIR1538	CYB5B	COG8	VPS4A	PDF	NFAT5
91	NHLH2	SLC22A15	CASQ2	RN7SL420P	VANGL1	MAB21L3
92	LINC00620	HDAC11	FBLN2	NUP210
93	MIR4288	FBXO16	PNOC	RNA5SP259	ZNF395	FZD3	EXTL3
94	CDH11	LINC00922
95	SMIM2	TSC22D1	CCDC122	LINC00284	LACC1	SERP2
96	SNX9	MIR4466	MIR3692	ARID1B	TMEM242	ZDHHC14
97	ITGA2	MOCS2	ITGA1	PELO
98	HMGN3	PHIP	IRAK1BP1	HTR1B
99	SCARNA23	RN7SL91P	POLA1	ARX	PDK3	PCYT1B
100	TYRO3	RTF1	NDUFAF1	RPAP1	LTK	ITPKA
101	MIR622	GPC6	LINC00353	RNA5SP34	GPC5	LINC00559	LINC00410
102	XRCC4	TMEM167A
103	GPM6B	ATXN3L	EGFL6	OFD1	TCEANC	RAB9A	GEMIN8	RN7SKP20	TRAPPC2
104	PDCD6IP	FBXL2	UBP1	CLASP2	RNA5SP128
105	RFT1	SFMBT1	TKT	PRKCD	DCP1A
106	MAPK12	MAPK11	TRABD	TUBGCP6	PLXNB2	PANX2	DENND6B	HDAC10	PPP6R2	MOV10L1	RN7SL500P
107	ETV6	LOH12CR2	DUSP16	BCL2L14	LRP6	MANSC1
108	CENPH	PIK3R1	CDK7	CCNB1	MRPS36	SLC30A5
109	ARF4	RNU6ATAC26P	DENND6A	PDE12	SLMAP
110	MIR3613	RNY4P9	SPRYD7	TRIM13	KCNRG	RNY4P30	DLEU2	DLEU1
111	AKAP11	VWA8	RN7SL515P	MIR5006	DGKH
112	GLB1	TRIM71	TMPPE	SUSD5	CRTAP	CCR4	RN7SL296P
113	SLC4A7	NEK10	EOMES	LRRC3B
114	DHFR	FAM151B	SPZ1	ANKRD34B	ZFYVE16	MSH3
115	ST14	ZBTB44	ADAMTS8	ADAMTS15
116	ZNF106	CAPN3	STARD9	TTBK2	HAUS2	SNAP23	LRRC57	CDAN1
117	FILIP1	COX7A2	TMEM30A	COL12A1	MIR4463
118	AP3D1	MKNK2	MOB3A	BTBD2	IZUMO4	CSNK1G2
119	MRPL18	RNU4ATAC18P	MAS1	PNLDC1	TCP1	ACAT2	SOD2	SNORA29	WTAP
120	TPD52L1	HDDC2
121	CSGALNACT1	ATP6V1B2	SH2D4A	SLC18A1	INTS10	LZTS1	LPL
122	SLC27A6	TNFAIP8	PRR16	RN7SL174P	HSD17B4	TENM2	FAM170A	RNA5SP190
123	ASB11	BMX	FIGF	PIR	ASB9	PIGA
124	SPCS3	SPATA4	WDR17	ASB5	VEGFC	GPM6A
125	TNFRSF19	MIPEP	LINC00327	C1QTNF9B	LINC00352
126	ERG	LINC00114	ETS2	RUNX1
127	THBS1	FSIP1	GPR176	C15orf54
128	TMEM27	AP1S2	MAGEB17	ACE2	ZRSR2	GRPR	CA5B
129	ST3GAL2	DDX19B	PDPR	AARS	RN7SL279P	EXOSC6	DDX19A	CLEC18C
130	SPATA2L	ZNF276	CDK10	CPNE7	VPS9D1	FANCA	CHMP1A	SPG7	SPATA33	SNORD68	DPEP1	RPL13
131	ATP10A	RNA5SP390	UBE3A	LINC00929	MIR4715
132	NRAS	TRIM33	BCAS2	RN7SL432P	SIKE1	DENND2C	AMPD1	CSDE1
133	PRSS35	PGM3	RWDD2A	ME1	UBE3D	DOPEY1
134	EOGT	FAM19A1	FRMD4B	MIR3136	ARL6IP5	UBA3	TMF1	RNA5SP135	LMOD3	FAM19A4
135	FAM86B2	RNA5SP253	USP17L2	FAM66D	ZNF705D	DEFB134	FAM86B1	FAM66A	CTSB	DEFB135	NEIL2	RNA5SP254	C8orf49	DEFB136	FDFT1
136	SLC26A1	FGFRL1	TMEM175	GAK	RNF212	CTBP1	IDUA	DGKQ
137	HPSE2	ITPRIP	CNNM2	MIR609	GSTO2	SORCS3	SH3PXD2A	GSTO1
138	GUCY1A2	SLC35F2	SLN	ELMOD1	CWF19L2	ALKBH8
139	MACROD2
140	CYFIP1	TUBGCP5	NIPA1	NIPA2	RN7SL495P
141	SLC7A5	KLHDC4	CA5A	JPH3	BANP
142	SMAD2	ZBTB7C
143	NBEAL2	MYL3	SETD2	PTH1R	CCDC12	PRSS42
144	RNY3P9	LINC00598	LINC00332	FOXO1	RN7SKP2
145	TRIM45	RNA5SP55	TTF2	CD101	PTGFRN	VTCN1	MAN1A2	MIR942	SPAG17
146	RDX	ZC3H12C	ARHGAP20	FDX1	C11orf87
147	HESX1	DNAH12	APPL1	ASB14	IL17RD	SPATA12
148	KPNA3	EBPL	ARL11	RNY3P2	MLNR	SETDB2	CAB39L	RCBTB1	PHF11	CDADC1	FNDC3A
149	DLL1	FAM120B	MIR4644
150	LINC00331	POU4F1	RNF219	RNY3P3
151	HS3ST5	RNA5SP213	HDAC2	MARCKS
152	AGPAT5	DEFA6	DEFA3	XKR5	DEFA5	DEFA1B	ANGPT2	DEFA1	DEFA4	RN7SL318P	MCPH1	RN7SKP159	DEFB1
153	TNFSF11	FAM216B	LINC00400	EPSTI1	ENOX1	DNAJC15
154	MEDAG	HMGB1	HSPH1	PAN3	TEX26	LINC00545
155	VPS36	THSD1	CKAP2	RNY4P24	LINC00345
156	CNTLN	RN7SL720P	BNC2	SH3GL2
157	MIR3939	RNASET2	FGFR1OP	CCR6
158	SPATA31A7	SPATA31A5	FAM74A6
159	FBXO15	C18orf63	CNDP1	RN7SL401P	CYB5A	CNDP2	TIMM21	LINC00909	FAM69C	RN7SL551P
160	MIR4305	LHFP	COG6	RNY4P14
161	HS3ST3B1	CDRT15	COX10
162	NTM	C11orf44	SNX19	RN7SL167P	RNU6ATAC12P
163	MSL3	MIR548AX	HCCS	AMELX	ARHGAP6
164	GTF2E2	PURG	RBPMS	GSR	WRN	SMIM18	TEX15	PPP2CB	UBXN8
165	FAM183CP	MBOAT4	LEPROTL1	MIR3148	LINC00589	DCTN6
166	RANGRF	ARHGEF15	MYH10	SLC25A35	ODF4	RNF222	RPL26	NDEL1	KRBA2
167	RN7SL321P	PFKFB4	TMA7	CCDC51	TREX1	SHISA5	ATRIP	FBXW12	PLXNB1
168	DCP2	SRP19	ZRSR1	APC	REEP5	MCC
169	KCNQ5	KHDC1	MIR4282	EEF1A1	DDX43	KHDC3L	DPPA5	MB21D1	CD109	MTO1	KHDC1L	SLC17A5	OOEP
170	ATG10	RN7SL378P
171	BTD	RN7SL4P	MIR3134	ANKRD28	MIR563
172	AIRN	SLC22A1	SLC22A2	IGF2R	SLC22A3	LPA
173	DEFB104A	DEFB4A	FAM85B	DEFB105A	SGK223	FAM66E	DEFB103A	MIR548I3	DEFB106A	SPAG11A	ZNF705B	DEFB107A
174	GCSH	PKD1L2	MIR4720	CDYL2	CMC2	ATMIN	GAN	C16orf46	CENPN	DYNLRB2
175	PDE4D	PLK2	MIR548AE2	GAPT	RAB3C
176	N4BP2L1	ZAR1L	RXFP2	N4BP2L2	BRCA2	PDS5B	FRY
177	CES3	NAE1	CES4A	CBFB	RRAD	CDH16	CES2	CCDC79	CA7	FAM96B	PDP2	RN7SL543P
178	EFNB3	WRAP53	TNFSF12	TNFSF13	SAT2	ATP1B2	SNORD10	CD68	SOX15	MPDU1	TP53	FXR2	SHBG	EIF4A1	SENP3
179	GOLGA6L2	RN7SL536P	GOLGA8S	GOLGA6L1	RN7SL106P
180	CLN5	KCTD12	MYCBP2	FBXL3	IRG1
181	WDR27	THBS2	TCTE3	C6orf120	PHF10	LINC00574	LINC00242
182	ANKRD20A1	RN7SL787P
183	SMPD3	PRMT7	PLA2G15	ESRP2	SLC7A6OS	SLC7A6	ZFP90
184	RAMP1	UBE2F	SCLY	ILKAP	TRAF3IP1	ESPNL	KLHL30	HES6	PER2	ASB1	FAM132B
185	C4orf46	ETFDH	RXFP1	PPID	FNIP2	C4orf45	RAPGEF2
186	PTPRD	RN7SL5P	GLDC	TPD52L3	RN7SL25P	KDM4C	UHRF2	RN7SL123P
187	RN7SL584P	RN7SL759P	RN7SL400P	GOLGA6L6	POTEB2
188	BVES	PREP	LIN28B	HACE1	POPDC3	LINC00577
189	RNY3P10	KLHL1	LINC00348	RN7SL761P	ATXN8OS
190	UNC93A	TCP10L2	GPR31	TTLL2	TCP10
191	VENTXP1	MAGEB18	MAGEB5	MAGEB6
192	GABRG3	RNA5SP391	GABRB3	GABRA5
193	MIR378C	TCERG1L
194	NPM2	XPO7	POLR3D	DMTN	BMP1	PHYHIP	MIR320A	FGF17	HR	DOK2	LGI3	GFRA2	SFTPC	NUDT18	PIWIL2	FAM160B2	REEP4
195	UNC5D	RNA5SP264	KCNU1
196	AGRP	TPPP3	ATP6V0D1	LRRC36	RN7SKP118	KCTD19	HSD11B2	ZDHHC1
197	RNA5SP211	MIR587	QRSL1	RTN4IP1	AIM1
198	GTF2H5	SYNJ2	SERAC1	TULP4
199	DDX60	RN7SKP188	ANXA10	DDX60L
200	NR0B1	MAGEB4	MAGEB2	MAGEB3	MAGEB1
201	IST1	AP1G1	ZNF821	PHLPP2	SNORD71	ATXN1L	SNORA70D
202	PRR18	MPC1	T	RPS6KA2	LINC00473	SFT2D1	MIR1913
203	BRWD1	B3GALT5	SH3BGR	LCA5L	HMGN1	PSMG1	WRB
204	MIR4500	MIR4500HG	SLITRK5
205	VCAN	RN7SKP295	EDIL3	HAPLN1
206	CAMTA1	KAZN	AGBL4	RERE
207	CDH1	RNA5SP429	CDH3
208	TSLP	CAMK4	WDR36
209	RN7SKP154	THSD7B	LRP1B	MBD5	NCKAP5
210	GINS4	RN7SL149P	GOLGA7	ANK1	MIR548AO	SFRP1
211	GLG1	CLEC18B	NPIPB15	PSMD7
212	MAP9	ASIC5	GUCY1A3	CTSO	TDO2	GUCY1B3
213	CISH	DOCK3	C3orf18	MAPKAPK3	HEMK1	MIR4787
214	ATP5D	STK11	EFNA2	C19orf24	CIRBP	MIDN
215	MITF	RN7SL418P
216	SKA1	RN7SL310P	CXXC1	RNA5SP457	RNA5SP458	MAPK4	MBD1
217	MPDZ	LURAP1L	RN7SL849P	TYRP1
218	SLC6A6	C3orf20	RNA5SP124	CCDC174	GRIP2
219	LUCAT1	ARRDC3
220	SLC22A18AS	PHLDA2	SLC22A18	CDKN1C	NAP1L4	SNORA54	CARS
221	RN7SL643P	ZNF292	HTR1E	CGA	RN7SKP209
222	RN7SL658P	CTPS2	SYAP1	MIR548AM	TXLNG	RBBP7	S100G	REPS2
223	LINC00392	RNY1P8	KLF12	LINC00393
224	RABEP1	DERL2	NUP88	RPAIN	DHX33	MIS12	NLRP1	WSCD1	C1QBP
225	RN7SL375P	TDRD3	RNY4P28	DIAPH3	LINC00434
226	CLEC10A	C17orf49	SLC16A11	SLC16A13	RNASEK	ASGR2	MIR497HG	ALOX12	BCL6B
227	HYDIN	SF3B3	MTSS1L	RNU6ATAC25P	SNORD111B	VAC14	IL34	FUK	COG4
228	IFIT3	CH25H	LIPA	IFIT5	IFIT2	SLC16A12	IFIT1B	IFIT1
229	MIR4273	ZNF717	LINC00960	RN7SL92P	MIR1324	FRG2C	RN7SL294P
230	OR51F2	OR51L1	OR51F1	OR51A2	MMP26	OR51A4	OR51A7	OR52R1	OR51G2	OR51T1	OR51G1	OR51S1
231	MIR548P	FAM174A	RN7SKP62	ST8SIA4
232	SASH1	SAMD5
233	MIR4297	MGMT	LINC00959	EBF3	GLRX3
234	MIR4474	MIR4473	FOCAD	MLLT3	MIR491
235	FZR1	MFSD12	GIPC3	TBXA2R	C19orf71	DOHH	HMG20B	NFIC	CACTIN
236	IRF7	MIR210	SCT	PHRF1	CDHR5	RASSF7	DRD4	LRRC56	MIR210HG	DEAF1	HRAS
237	C11orf58	SOX6	LRRC4C
238	GJA10	RN7SKP110	MAP3K7	MIR4464	CASP8AP2	BACH2
239	HHATL	SEC22C	RN7SL567P	NKTR	LYZL4	SS18L2	CCDC13	ZBTB47	VIPR1	KLHL40	CCK
240	BOK	FARP2	RNA5SP122	MIR3133	ATG4B	STK25	THAP4
241	MYRIP	CCR8	MOBP	SNORA6	RPSA	SLC25A38
242	LINC00457	LINC00445	DCLK1	NBEA	MAB21L1
243	RNA5SP297	ADARB2	TUBB8	ZMYND11	RNA5SP298	DIP2C
244	AK3	GLIS3	RCL1	SLC1A1	SPATA6L	CDC37L1
245	GTF3C6	RPF2	SLC16A10	AMD1	KIAA1919
246	SACS	LINC00621	LINC00362	RNY3P4	SGCG
247	PDGFC	GLRB	GRIA2
248	ZNF658	SPATA31A3	RN7SL422P
249	XYLB	ACVR2B	SCN5A	EXOG	SCN10A
250	LINC00388	LINC00387	LINC00349
251	FGB	PLRG1	DCHS2	FGA	FGG	RBM46	LRAT	NPY2R
252	FUT9	FHL5	RN7SL797P	UFL1	MANEA
253	LINC00529	BLK	XKR6	MIR598	SLC35G5	MTMR9	LINC00208	RN7SL293P	FAM167A	GATA4
254	MPHOSPH6	PLCG2	CDH13	RN7SL134P	RN7SKP190	HSD17B2	CMIP	SDR42E1
255	CCDC102B	TMX3
256	GPR34	RN7SL144P	GPR82	CASK
257	NHS	RAI2	SCML1	MIR4768	CDKL5	SCML2
258	SPAG11B	DEFB105B	DEFB103B	DEFB107B	FAM66B	DEFB104B	DEFB106B	ZNF705G	DEFB4B
259	FLI1	C11orf45	TP53AIP1	KCNJ5	KCNJ1	ETS1	ARHGAP32
260	PMAIP1	RN7SL342P	MC4R
261	IZUMO3	TUSC1	RN7SKP120	ELAVL2	RMRPP5
262	APOO	PRDX4	DDX53	PTCHD1	ACOT9	SAT1
263	SHF	C15orf43	DUOXA2	DUOX2	SORD	DUOX1	DUOXA1	SLC28A2
264	RN7SL147P	TAMM41	TIMP4	SYN2	VGLL4
265	FAM118A	SMC1B	UPK3A	FBLN1	KIAA0930	ATXN10	NUP50	MIR1249	RIBC2
266	PCSK4	GAMT	NDUFS7	MUM1	APC2	C19orf25	RPS15	DAZAP1
267	ZFHX3	HCCAT5	C16orf47
268	STT3B	CMTM8	GPD1L	ZNF860	OSBPL10
269	CHRNA2	NUGGC	SCARA3	TRIM35	PTK2B	PBK	SCARA5	ESCO2	EPHX2	STMN4	CLU	ELP3	CCDC25	MIR3622B	MIR4287
270	MIR3660	CETN3	LYSMD3	POLR3G	MBLAC2
271	GINS2	EMC8	RN7SL381P	COX4I1	C16orf74	IRF8	GSE1
272	CD2	CD58	MIR320B1	IGSF3	C1orf137	ATP1A1	MIR548AC
273	B3GNT9	HSF4	PLEKHG4	C16orf70	NOL3	TMEM208	LRRC29	SLC9A5	E2F4	FHOD1	KIAA0895L	MIR328	EXOC3L1	TRADD	FBXL8	ELMO3
274	GLRA3	HPGD	FBXO8	MIR4276	ADAM29	CEP44
275	NICN1	TCTA	RNA5SP130	USP4	RHOA	DAG1	GPX1	AMT
276	APBA2	NDNL2	snoZ278	FAM189A1
277	GTF2F2	RN7SL49P	LINC00330	KCTD4	RN7SKP3	NUFIP1
278	SPTBN5	PLA2G4B	EHD4	MGA	PLA2G4E	RNA5SP393	MIR4310	MIR626	MAPKBP1	JMJD7
279	PSMD6	C3orf49	SNTN	RNA5SP134	PRICKLE2	ADAMTS9	SYNPR	THOC7	ATXN7
280	PKDREJ	TTC38	GTSE1	CELSR1	TRMU	CDPF1
281	ASCL2	TH	MIR4686	IGF2	INS	MIR483
282	RNA5SP183	IL6ST	IL31RA	DDX4	SLC38A9	MIR5687
283	IL33	MIR4665	ERMP1	MLANA	KIAA2026	RANBP6
284	CBWD3	FOXD4L3	PGM5
285	ADM2	RABL2B	LMF2	ODF3B	SBF1	SHANK3	ARSA	MAPK8IP2	CHKB	TYMP	MIOX	SYCE3	NCAPH2	CPT1B	KLHDC7B	ACR	SCO2
286	RN7SL810P	RNY3P7	MIR3665	LINC00446	SLAIN1	EDNRB	SCEL
287	ESRG	ACTR8	SELK	IL17RB	CACNA1D	CACNA2D3	CHDH
288	ATP9B	NFATC1	SALL3
289	EBLN2	PPP4R2	GXYLT2	CNTN3	RNA5SP136	SHQ1	PDZRN3
290	NDUFS4	RN7SL801P	MIR581	FST	HSPB3	MIR4459	ARL15	SNX18
291	FOXD4L5	ANKRD20A3	CBWD5	FOXD4L4
292	PJA2	RN7SKP230	MAN2A1	FER
293	CD180	MAST4
294	CNR1	SPACA1	RN7SL183P
295	EMC7	CHRM5	KATNBL1	AVEN	RYR3	PGBD4
296	CDK19	GPR6	METTL24	RN7SL617P	SLC22A16	CDC40	WASF1	DDO
297	RNA5SP182	ISL1	PARP8
298	MIR4442	TOP2B	NGLY1	LINC00692	RARB	OXSM
299	SCAMP1	LHFPL2	AP3B1
300	SPATA31A6	RN7SL343P	FAM95B1	CNTNAP3B	RN7SL565P
301	ZDHHC3	MIR564	EXOSC7	CLEC3B	TMEM158	CDCP1	TGM4	TMEM42
302	LINGO2	IFNK	TEK	C9orf72	MOB3B	EQTN	LINC00032	RNA5SP280
303	NRG1	RNA5SP261	RNA5SP262	RNA5SP263
304	TMEM144	FAM198B
305	TXNL1	WDR7
306	MEF2C	RNA5SP187	TMEM161B	LINC00461
307	PAPD4	MTX3	CMYA5	THBS4	SERINC5
308	CDRT7	CDRT8	PMP22	TEKT3	MIR4731
309	SMAD4	ELAC1	MEX3C	ME2	MRO
310	RN7SL100P	LRRC19	CAAP1	IFT74	PLAA
311	TMEM259	GRIN3B	POLR2E	SBNO2	WDR18	ABCA7	CNN2	HMHA1	GPX4
312	C11orf40	TRIM68	OR51E1	OR52I1	OR52I2	OR51E2	OR52M1	OR51D1
313	NRXN3	RAD51B	FBLN5	TRAF3
314	NAT6	CACNA2D2	LSMEM2	HYAL1	TMEM115	RNA5SP131	IFRD2	NPRL2	RASSF1	HYAL2	SEMA3B	ZMYND10	HYAL3	TUSC2	CYB561D2
315	BRSK2	DUSP8	MOB2
316	RN7SKP258	MIR3152	ADAMTSL1
317	RNA5SP127	GADL1	TGFBR2
318	FCHO2	TMEM171	MIR4804	TMEM174	TNPO1
319	TBC1D5	PLCL2	MIR3714
320	KIF20B	MIR107	PANK1	LINC00865
321	TMEM192	TRIM60	FAM218A	TRIM61
322	PNISR	FAXC	MCHR2	COQ3	USP45	CCNC	TSTD3	PRDM13
323	RN7SL814P	ENC1	ANKRD31	HEXB	NSA2	GCNT4	FAM169A	GFM2
324	POU5F2	NR2F1	KIAA0825	MIR2277	FAM172A
325	TVP23C	CDRT1	RN7SL792P	CDRT4
326	AGGF1	PDE8B	SNORA47	ZBED3
327	ADIRF	MMRN2	SNCG	GLUD1	FAM25A	AGAP11	FAM35A
328	CDHR4	RN7SL217P	FAM212A	UBA7	MON1A	TRAIP	MST1R	MIR5193	RBM6	CAMKV
329	IFITM5	RIC8A	IFITM1	IFITM3	IFITM2	ATHL1	SCGB1C1	BET1L	SIRT3	NLRP6	ODF3	PSMD13
330	GHRL	MIR885	ATP2B2	LINC00852	TATDN2	GHRLOS	SEC13	BRK1	IRAK2	VHL
331	H19	FAM99A	CTSD	TNNI2	MIR4298	MRPL23	SYT8	IFITM10	FAM99B	TNNT3
332	FAM98B	SPRED1	RASGRP1	TMCO5A	C15orf53
333	CRISPLD2	KLHL36	USP10	TLDC1	COTL1
334	MIR548F3	SLC25A46	TMEM232
335	MXRA5	ARSH	GYG2	ARSF	ARSE	ARSD	PRKX	XG	RN7SL578P
336	WDR59	RFWD3	MLKL	FA2H
337	ARMC2	C6orf183	SESN1	CEP57L1	LINC00222
338	ADAM8	TUBGCP2	KNDC1	MIR202	UTF1	VENTX
339	SCO1	ADPRM	LINC00675	PIRT	MYH3	SHISA6	TMEM220	RN7SL601P
340	MIR566	SLC38A3	SEMA3F	GNAT1	GNAI2	RBM5
341	CAPN7	COLQ	METTL6	EAF1	MIR4270	SH3BP5	RN7SL110P	HACL1
342	GPR63	MMS22L	KLHL32	NDUFAF4	RN7SL509P
343	LINC00558	MIR5007	LINC00458
344	RN7SL640P	RN7SL763P	FAM74A1	CNTNAP3	SPATA31A1	ANKRD20A2
345	CCDC112	PGGT1B	TRIM36
346	FAM9B	FAM9A	RNA5SP499	TBL1X
347	ACOX2	FHIT	KCTD6	FAM107A	C3orf67	FAM3D	PDHB
348	SCG5	ARHGAP11A	GOLGA8N	GREM1	RN7SL286P	FMN1
349	RN7SL776P	SPOCK3	RNA5SP171
350	MIR3942	DPH6
351	PATE1	ACRV1	CHEK1	PATE3	PATE2
352	IL1RAPL1	MIR4666B	RNA5SP500
353	RSPH3	C6orf99	TAGAP	FNDC1
354	C8orf58	EGR3	SLC39A14	SORBS3	PPP3CC	PEBP4	PDLIM2	BIN3
355	LINC00920	RNA5SP428	CDH5	BEAN1
356	DNAH2	TRAPPC1	CYB5D1	KDM6B	CHD3	GUCY2D	TMEM88	KCNAB3	CNTROB	ALOX15B
357	MIR873	MIR876
358	MTHFD1L	LATS1	PLEKHG1	PPP1R14C
359	MIR125B2	USP25	MIRLET7C	MIR99A
360	PWRN2	MIR4508	NDN	MKRN3	MAGEL2
361	LAMB2	MIR4271	KLHDC8B	C3orf62	QARS	USP19	CCDC71	CCDC36	C3orf84
362	TPRXL	XPC	TMEM43	CHCHD4	LSM3	WNT7A
363	RN7SKP233	CNTNAP4
364	LINC00305	SERPINB8	SERPINB10	HMSD	SERPINB2
365	ZUFSP	RWDD1	FAM26F	RSPH4A	KPNA5	FAM26D	GPRC6A	FAM162B	RFX6	TRAPPC3L	FAM26E
366	LANCL3	XK	PRRG1	DYNLT3	FAM47C	CYBB
367	LINC00333	LINC00351	SLITRK1	SLITRK6
368	SGOL1	PP2D1	EFHB	RAB5A	KAT2B	ZNF385D	MIR3135A
369	RGMB	CHD1
370	DMRT1	DMRT2	DMRT3	RNA5SP279
371	PTS	IL18	BCO2	PIH1D2	TIMM8B	C11orf57	DLAT	snosnR66	TEX12	SDHD
372	BHLHE40	EGOT	ITPR1	RN7SL553P	EDEM1	MIR4790	ARL8B
373	DOCK1	CTBP2	ADAM12
374	QKI	PACRG	RN7SL366P	CAHM
375	HS3ST3A1	MIR548H3
376	RCBTB2	LINC00441	LINC00562	LPAR6	ITM2B	RB1	LINC00462	LINC00444	NUDT15	RN7SL700P	MED4	SUCLA2	CYSLTR2
377	POLI	DYNAP	C18orf54	SNORA37	STARD6	MBD2	DCC
378	OTOS	NDUFA10	PRR21	OR6B3	OR6B2	MIR4786	MYEOV2
379	EIF2AK4	BMF	SRP14
380	AIPL1	MED31	TXNDC17	SLC13A5	FBXO39	C17orf100	TEKT1	RNA5SP435	XAF1	KIAA0753	FAM64A
381	RNA5SP209	IMPG1	SENP6	MYO6
382	ZNF23	CALB2	MARVELD3	ZNF19	CHST4	TAT
383	OPRM1	IPCEF1	CNKSR3
384	ADAM18	IDO1	ADAM2	IDO2	C8orf4	ZMAT4
385	CBR4	SH3RF1	PALLD	RNY4P17
386	LRBA	FBXW7	RN7SL446P	MIR3140	MIR4453	TMEM154
387	MIRLET7G	GLYCTK	ALAS1	TWF2	WDR82	PPM1M	TLR9	MIR135A1
388	PRR20C	PRR20A	PCDH17	PRR20B	RNA5SP30	RNY4P29	PRR20D	RN7SKP6	PRR20E
389	ACOT12	SSBP2	ZCCHC9	CKMT2	RASGRF2
390	LINC00433	LINC00560
391	MIR2467	HDAC4	MIR4269	MIR4441	MIR4440	TWIST2
392	OR52K2	RRM1	OR52B4	TRIM21	OR52K1
393	RPL14	ZNF621	RN7SL411P	EIF1B	ZNF620	ENTPD3	ZNF619
394	RN7SL52P	TPTE
395	WISP3	LAMA4	FAM229B	TUBE1	RFPL4B
396	VCX	VCX3B	PNPLA4	VCX2	MIR651
397	NCAM2	LINC00320	RN7SKP147
398	DDX10	EXPH5	C11orf65	KDELC2	RNA5SP349
399	PDCD2	PSMB1	TBP
400	FOXF2	FOXC1	RN7SL352P	FOXQ1	GMDS
401	RNA5SP255	SGCZ	MIR383	DLC1	C8orf48
402	SERPINB12	SERPINB13	SERPINB11	VPS4B	SERPINB3	BCL2	SERPINB4	SERPINB5	SERPINB7	KDSR
403	RN7SL182P	P4HTM	QRICH1	SLC25A20	ARIH2OS	ARIH2	DALRD3	NDUFAF3	MIR425	WDR6	IMPDH2	MIR191
404	TUSC3	SLC7A2	VPS37A	MICU3	CNOT7	FGF20	ZDHHC2	MSR1	RN7SL474P	MTMR7
405	RNA5SP252	MSRA	PINX1	PRSS55	MIR4286	LINC00599	C8orf74	SOX7	PRSS51	RP1L1
406	RN7SKP227	DCLK3	STAC	ARPP21
407	CLEC18A	WWP2	PDXDC2P	MIR140	NOB1	NQO1
408	MDN1	RRAGD	ANKRD6	LYRM2	RN7SL11P
409	RNA5SP431	MAF
410	GOLGA4	RNA5SP129	ITGA9	C3orf35
411	CD226	DOK6	GTSCR1	SOCS6	RN7SL795P	RTTN
412	WDFY2	SERPINE3	RN7SL320P	RNY1P6	RN7SL413P	DHRS12	MIR4703	INTS6	MIR5693
413	TSHZ1	ZNF407	SMIM21	ZADH2
414	HBB	HBD	TRIM5	OR51V1	OR52A1	HBE1	HBG2
415	SYCP1	TSPAN2	TSHB	NGF
416	PRDM10	LINC00167	NFRKB	TMEM45B	BARX2	APLP2
417	ZFP42	TRIML2	TRIML1
418	ZNF141	ZNF732	ZNF721	ZNF595	ZNF718	MIR571
419	LINC00863	RN7SL78P	RN7SL733P	MINPP1	ATAD1	NUTM2A	PAPSS2	PTEN	KLLN	NUTM2D
420	SPP2	ARL4C	UGT1A7	UGT1A8	UGT1A5	UGT1A4	HJURP	MROH2A	TRPM8	UGT1A1	UGT1A9	UGT1A10	UGT1A6	UGT1A3
421	RNA5SP173	RNA5SP172	AGA	RN7SKP136	NEIL3
422	RN7SL166P	LINC00350	MPHOSPH8	PSPC1	ZMYM5
423	FAM135A	EYS	B3GAT2	COL19A1	SMAP1
424	MIR4704	MIR548X2	PCDH9	LINC00364
425	BAG4	ASH2L	LETM2	DDHD2	WHSC1L1	STAR	C8orf86	FGFR1	LSM1	EIF4EBP1
426	TGM5	TMEM62	UBR1	TGM7	EPB42	CCNDBP1
427	AQR	ZNF770	ACTC1	GJD2
428	DBNDD1	CENPBD1	FAM157C	TUBB3	GAS8	DEF8	SPIRE2	TCF25	PRDM7	MC1R
429	MIR1471	PTMA	PDE6D	COPS7B	NPPC	MIR562	DIS3L2
430	MIR4792	RN7SL216P	RNA5SP125	RNA5SP126
431	CMTM6	CNOT10	DYNC1LI1	CMTM7
432	SORCS2	STK32B	KCNIP4
433	LINC00323	FAM3B	BACE2	MX1	TMPRSS2	MX2	MIR3197
434	FLNB	PXK	RPP14	ABHD6	DNASE1L3
435	TNNC1	SMIM4	STAB1	SEMA3G	PHF7	BAP1	RNU6ATAC16P	NISCH	PBRM1	DNAH1	NT5DC2
436	LATS2	IL17D	N6AMT2	XPO4	IFT88
437	GOLGA8Q	ARHGAP11B	RN7SL196P	RN7SL628P	RN7SL82P	CHRFAM7A	GOLGA8R	RN7SL796P	GOLGA8H
438	NKAIN2	RN7SL564P	TRDN	CLVS2	FABP7	SMPDL3A
439	DIAPH2	CXorf36	DUSP21	FUNDC1	KDM6A	RN7SL291P
440	C10orf11	OPN4	NRG3	BMPR1A	GRID1	LDB3	MIR346
441	ERI1	RN7SL178P	MIR597	MIR4660	CLDN23	PPP1R3B	MFHAS1	TNKS
442	RNF123	AMIGO3	BSN	MST1	APEH	GMPPB	IP6K1
443	RNA5SP189	EFNA5	FBXL17	RN7SKP122	RN7SL782P
444	OR4M2	RN7SL545P	OR4N4	POTEB	MIR1268A
445	KIAA0922	TLR2	SFRP2	RNF175
446	PIK3R6	PIK3R5	MFSD6L	CCDC42	NTN1	SPDYE4
447	RN7SL442P	PIGL	MPRIP	PEMT	MIR1288
448	RHOBTB2	ENTPD4	TNFRSF10B	TNFRSF10C	TNFRSF10A	TNFRSF10D	R3HCC1	SLC25A37	RN7SL303P	CHMP7	LOXL2
449	SERINC1	HSF2	PKIB
450	VTI1A	ATRNL1
451	INTS9	DUSP4	HMBOX1	KIF13B	RNA5SP260
452	MTMR14	OGG1	BRPF1	CPNE9	LHFPL4	TADA3	ARPC4	TTLL3	CAMK1	SETD5	THUMPD3
453	CCDC125	GTF2H2C	OCLN	RAD17	MARVELD2	RN7SL616P	TAF9
454	CER1	ZDHHC21	FREM1	NFIB	LINC00583
455	DCAF8L2	MAGEB10	DCAF8L1
456	USP28	CLDN25	HTR3B	ZW10	TMPRSS5	HTR3A
457	LINC00378	RNA5SP31	RNY3P5	PCDH20	MIR3169
458	GJB2	GJB6	LINC00556	GJA3	MIR4499	CRYL1	ZMYM2
459	TMPRSS9	TIMM13	GADD45B	GNG7	LMNB2
460	CHAC1	VPS18	INO80	DLL4	RHOV
461	ANKRD20A4	RNA5SP283	RNA5SP284
462	DENND4C	SLC24A2	RPS6	ACER2
463	DLG2	PDGFD	CNTN5	DYNC2H1	DDI1
464	MAP3K4	PLG	PARK2	AGPAT4
465	OIP5	RN7SL497P	EXD1	CHP1	NUSAP1
466	IQCA1	RN7SL204P	GBX2	AGAP1	ASB18	ACKR3	SH3BP4
467	SNHG14	SNORD109B	NPAP1	SNRPN	SNURF	PWRN1	SNORD108	SNORD109A
468	PDDC1	CHID1	SNORA52	AP2A2	EPS8L2	SLC25A22	CEND1	POLR2L	CD151	PNPLA2	TALDO1	TMEM80	RPLP2	TSPAN4
469	PNRC1	GABRR2	GABRR1	SRSF12	UBE2J1	RN7SL336P	RNGTT	PM20D2
470	RNU6ATAC2P	RNA5SP184	ANKRD55	RNA5SP185
471	MIR621	MIR320D1	SLC25A15	MRPS31
472	MCCC2	BDP1	CARTPT
473	TMEM107	VAMP2	PFAS	PER1	ALOXE3	MIR4314	ALOX12B	AURKB	SNORD118	HES7	CTC1	LINC00324
474	COG3	SIAH3	RNA5SP27	SPERT	TPT1	SLC25A30
475	DUX4	RNA5SP175	RNA5SP174	FRG2	FRG1
476	SAMM50	KIAA1644	PARVG	PARVB	SULT4A1	PNPLA3	PNPLA5	EFCAB6
477	PROSC	ADRB3	RAB11FIP1	BRF2	ERLIN2	ZNF703	RN7SL709P	GOT1L1
478	JSRP1	C19orf35	MIR1227	LSM7	LINGO3	OAZ1	SF3A2	PLEKHJ1	SPPL2B	MIR4321	DOT1L	AMH
479	PSIP1	RN7SL98P	CCDC171	SNAPC3	TTC39B	C9orf92
480	LINC00395	LINC00355
481	RN7SL208P	CRHBP	S100Z	RNU6ATAC36P	F2RL2	F2R	F2RL1	IQGAP2
482	FOXF1	MTHFSD	FOXL1	FENDRR	FOXC2	LINC00917
483	ALS2CL	PRSS45	PRSS50	PRSS46	TDGF1	TMIE
484	RAD51	RMDN3	ZFYVE19	DNAJC17	PPP1R14D	GCHFR	C15orf62	SPINT1
485	SMN1	NAIP	SERF1A	GTF2H2
486	MRGPRE	OSBPL5	ZNF195	MRGPRG
487	CTIF	RNA5SP456	MIR4744	SMAD7
488	RNA5SP28	FAM124A	RNASEH2B	RNA5SP29	LINC00371	DLEU7
489	HDLBP	PASK	ANO7	AGXT	PPP1R7	SNED1	C2orf54	SEPT2
490	SNX25	UFSP2	PDLIM3	ANKRD37	CCDC110	SORBS2	LRP2BP	C4orf47
491	VDAC3	DKK4	POLB	IKBKB	SMIM19	PLAT	KAT6A	SLC20A2	AP3M2
492	KIAA1456	MIR5692A2	LONRF1	LINC00681
493	TRNT1	CNTN4	IL5RA	CRBN
494	MTG1	PRAP1	FUOM	PAOX	CALY	CYP2E1	ZNF511	ECHS1	SYCE1	MIR3944	SPRN	FRG2B
495	GPS2	DVL2	CLDN7	NEURL4	CTDNEP1	ACADVL	ASGR1	ELP5	PHF23	GABARAP	EIF5A	SLC2A4	DLG4	MIR324	YBX2
496	LIX1	CAST	RIOK2	ERAP1	LNPEP	ERAP2	PCSK1
497	ZFPM1	CTU2	SNAI3	IL17C	MIR5189	MIR4722	RNF166	PIEZO1	MVD	CYBA	ZC3H18	ZNF469
498	TMEM218	HEPN1	ROBO3	HEPACAM	PKNOX2	SLC37A2	CCDC15	ROBO4
499	RBMS3	CMC1	AZI2	ZCWPW2	LINC00693
500	LINC00424	RN7SL766P	FGF9
501	TMEM87A	GANC	MIR627	PLA2G4F	PLA2G4D	VPS39
502	CDON	PUS3	DDX25	HYLS1	PATE4	KIRREL3
503	CFD	KISS1R	R3HDM4	MED16	PRTN3	ELANE	MIR3187	PTBP1	AZU1	MIR4745	ARID3A
504	ZFX	CXorf58	EIF2S3	KLHL15
505	CIRH1A	CHTF8	SNTB2	HAS3	TANGO6
506	HTR7	LINC00502	RN7SKP143
507	CYB5R4	MRAP2	RIPPLY2	SNAP91
508	CENPJ	RNY1P7	ATP8A2	ATP12A	RNF17
509	BEND3	PDSS2	C6orf203	SOBP
510	EIF4E3	FOXP1	LINC00877	MIR1284	RYBP	PROK2	RN7SL271P	GPR27	LINC00870
511	SLC14A2	DLGAP1	SETBP1	ST8SIA5	RNF165	LOXHD1	LINC00907
512	LINC00566	C1QTNF9	MIR2276	SPATA13	PARP4
513	PCP4	IGSF5	DSCAM	MIR4760
514	ZNF778	LINC00304	ACSF3	ANKRD11	SLC22A31	CDH15
515	RNA5SP460	CBLN2	MIR548AV	NETO1
516	HAND2	RN7SL253P	SCRG1	GALNT7	HMGB2	MIR548T	GALNTL6	SAP30
517	ANO10	SNRK	ABHD5	RN7SL517P
518	SPG20	CCDC169	CCNA1	SOHLH2
519	GLRA2	FANCB	MOSPD2
520	RN7SL751P	ROBO1	MIR3923	GBE1
521	MFSD7	PDE6B	ATP5I	PIGG	PCGF3	CPLX1	MYL5
522	NPAT	ATM	ACAT1	CUL5	RAB39A
523	PDGFRL	PSD3	ASAH1	PCM1	MIR548V	FGL1	MTUS1	NAT1	RNA5SP256	NAT2
524	PABPN1L	TRAPPC2L	CDT1	CBFA2T3	GALNS	APRT
525	MYH4	MYH13	MYH1	MYH8	MYH2
526	TTLL12	TSPO	MCAT	BIK	TTLL1	PACSIN2	MPPED1	SCUBE1
527	SLC38A8	RNA5SP432	HSBP1	MIR3182	NECAB2	OSGIN1	MBTPS1	MLYCD
528	NAF1	MARCH1	TMA16	TKTL2	NPY5R	NPY1R	FSTL5	RN7SKP105
529	LCAT	NFATC3	SLC12A4	DDX28	DPEP2	CTRL	DPEP3	PSMB10
530	GOLGA8O	CHRNA7	RN7SL539P	RN7SL185P	GOLGA8K
531	GLP2R	STX8	USP43	GAS7	RCVRN	DHRS7C
532	RN7SKP76	RBFOX1	CDH8	FTO
533	MIR30C2	OGFRL1	RIMS1	LINC00472	MIR30A
534	MLLT4	DACT2	SMOC2	FRMD1	KIF25
535	SETMAR	SUMF1	LRRN1
536	ADRA1A	MIR548H4	RNA5SP258	PNMA2	DPYSL2	PPP2R2A	BNIP3L
537	C4orf27	NEK1	RNU6ATAC13P	MFAP3L	AADAT	CLCN3
538	PROSER1	LINC00366	FREM2	STOML3	NHLRC3	UFM1
539	ZNF286A	TBC1D26	RNA5SP436	TRIM16
540	PDCD1	GAL3ST2	ING5	DTYMK	NEU4	D2HGDH
541	LINC00421	LINC00442	TUBA3C	RNA5SP24	TPTE2
542	FBXO36	SP100	SLC16A14	CUL3	DNER	PID1	TRIP12	SPHKAP	SP140
543	PDCD1LG2	PLGRKT	CD274	RLN2	JAK2	INSL4	INSL6	RLN1
544	MUC2	TOLLIP	MUC6	MUC5AC	MUC5B
545	CXADR	BTG3	C21orf91	RN7SL163P
546	ASF1A	PLN	MAN1A1	MCM9	CEP85L	FAM184A	MIR548B
547	ANKK1	TTC12	DRD2	NCAM1	MIR4301
548	KL	STARD13	RNY1P4	LINC00423	RFC3
549	IRF4	HUS1B	DUSP22	EXOC2
550	PTCD2	RN7SL153P	MRPS27	MIR4803	MAP1B	ZNF366
551	RN7SL838P	ANO9	RNH1	SIGIRR	PKP3	PTDSS2	B4GALNT4
552	OMG	EVI2A	RAB11FIP4	NF1	EVI2B
553	OXNAD1	GALNT15	DAZL	LINC00690	DPH3	RFTN1
554	RNA5SP501	MIR3915	DMD	MIR548F5
555	PARD3B	IKZF2	ERBB4	SPAG16
556	SMIM8	RARS2	C6orf163	GJB7	SLC35A1	ORC3	AKIRIN2
557	MIR4687	STIM1	PGAP2	RHOG
558	PRRT3	CRELD1	IL17RE	CIDEC	IL17RC	FANCD2OS	RPUSD3	FANCD2	EMC3	JAGN1
559	MIR613	CDKN1B	GPR19	APOLD1	CREBL2
560	FTHL17	TAB3	GK	CXorf21
561	COMMD6	UCHL3	TBC1D4	LINC00561	LMO7	RN7SL571P
562	LINC00358	LINC00448	LINC00459
563	PRKAR2A	COL7A1	UQCRC1	IP6K2	MIR4793	CELSR3	SLC26A6	NCKIPSD	TMEM89	MIR711	UCN2
564	FAM198A	KRBOX1	HIGD1A	ZNF662	ACKR2	CYP8B1
565	ADAT3	KLF16	ABHD17A	ONECUT3	ATP8B3	SCAMP4	REXO1	MIR1909
566	ULK4	CTNNB1	TRAK1	RN7SKP58
567	PVRL1	GRIK4
568	MIR4767	STS
569	TJP1	GOLGA8J	GOLGA8T	RN7SL673P	RN7SL469P
570	IBTK	TPBG	FAM46A	RNA5SP210
571	MIR3144	GJA1	RNA5SP215	TBC1D32
572	PRDM1	RN7SKP211	RN7SL47P	ATG5
573	MIR5688	CADM2	LINC00971
574	TERF2IP	RN7SL520P	ADAT1	KARS	GABARAPL2	CHST6	TMEM170A	TMEM231	CHST5	RNA5SP430
575	RFX3	VLDLR	SMARCA2	RN7SL592P	KCNV2
576	GPRC5D	GSG1	HEBP1	SNORD88	DDX47	MIR614	GRIN2B	ANKS1B	GPRC5A
577	RN7SL120P	CHL1	RN7SKP144	CNTN6
578	ZNF502	ZNF35	KIAA1143	ZNF501	KIF15	ZNF197	ZNF660
579	CDO1	COMMD10	AP3S1	ARL14EPL	ATG12	SEMA6A
580	HTR1A	RGS7BP	RNF180	RN7SL169P	SREK1IP1	CWC27	FAM159B
581	PAK6	BAHD1	RNA5SP392	DISP2	C15orf56	IVD	PHGR1	ANKRD63	PLCB2	C15orf52	BUB1B	KNSTRN
582	IPO11	DIMT1	RN7SKP157	C5orf64	KIF2A	LRRC70
583	ZSWIM6	NDUFAF2	ERCC8	SMIM15	MIR582	PART1	DEPDC1B	ELOVL7
584	C11orf88	RNA5SP350	MIR34B	C11orf53	SIK2	MIR4491	RN7SKP273	POU2AF1	MIR34C	LAYN	BTG4
585	ARHGEF3	FAM208A	CCDC66
586	TXNL4A	RBFA	CTDP1	PARD6G	PQLC1	ADNP2	KCNG2	HSBP1L1
587	CDH19	DSEL	MIR5011	CDH7
588	ALPPL2	EIF4E2	MIR5001	ECEL1	TIGD1	ALPI	CHRNG	PRSS56	RN7SL359P	ALPP	EFHD1	CHRND
589	NAALADL2	snoZ40	RN7SKP284	LSAMP
590	NDFIP2	RNA5SP33	RBM26	LINC00564	SPRY2
591	SYTL5	MIR548AJ2	SRPX
592	CSNK1A1L	RN7SKP1	ALG5	SMAD9	SERTM1	EXOSC8	SUPT20H	RFXAP
593	NLGN4X	MIR4770	VCX3A
594	CLCN4	SHROOM2	MID1	GPR143	WWC3
595	POTED	NRIP1	HSPA13	RBM11	RNA5SP488	LIPI	SAMSN1
596	MAOA	MAOB	NDP	EFHC2
597	ELL2	GLRX	MCTP1	RFESD	GPR150	MIR583	SPATA9	TTC37	ARSK	FAM81B	RHOBTB3
598	C11orf21	TRPM5	KCNQ1OT1	TSSC4	KCNQ1	CD81	TSPAN32
599	OLFML3	HIPK1	MAGI3	DCLRE1B	RSBN1	LRIG2	PHTF1	SYT6	PTPN22	AP4B1	NEGR1	BCL2L15
600	TSNAXIP1	CENPT	PSKH1	NRN1L	THAP11	EDC4	NUTF2
601	CPLX4	SEC11C	CCBE1	GRP	RAX	LMAN1
602	GOLGA8M	RN7SL238P	GOLGA8F	OCA2	RN7SL719P	HERC2	GOLGA8G
603	TLR8	FRMPD4	PRPS2	TLR7	TMSB4X	FAM9C
604	LRRFIP2	EPM2AIP1	TRANK1	MLH1	RNU6ATAC4P
605	KLHL9	IFNA17	DMRTA1	IFNA5	CDKN2A	RN7SL151P	IFNW1	IFNB1	IFNA14	IFNA8	CDKN2B	IFNA4	MIR31HG	IFNA13	MTAP	IFNA1	MIR31	IFNA7	IFNA6	IFNA2	IFNE	IFNA16	IFNA21	IFNA10
606	VPRBP	RBM15B	MANF
607	COL4A3BP	POLK	SV2C	POC5	HMGCR	RNA5SP186	ANKDD1B
608	FAM92B	LINC00311	KIAA0513	MIR5093	ZDHHC7
609	RNU4ATAC17P	LMCD1	SRGAP3	SSUH2	OXTR	RAD18	CAV3	GRM7
610	PAM	NUDT12	PPIP5K2	RN7SL255P	C5orf30	GIN1
611	MRPS25	NR2C2	FGD5
612	KCNJ13	NGEF	C2orf82	NEU2	GIGYF2
613	SNORD79	RN7SL28P	IRF2	ENPP6	CASP3
614	SQRDL	C15orf48	SPATA5L1	MIR147B	SLC30A4	BLOC1S6	GATM	SEMA6D
615	WDR76	PDIA3	MIR1282	SERF2	ELL3	SERINC4	HYPK	MFAP1	FRMD5
616	AMPD3	GALNT18	SBF2
617	LINC00683	ZNF236	LINC00908	GALR1	MBP	ZNF516	RNA5SP461
618	CSPG5	PTPN23	KIF9	SMARCC1	KLHL18	RN7SL870P	MIR1226	ELP6	SCAP	DHX30
619	TEX264	IQCF3	GRM2	RNU6ATAC29P	RNA5SP132	RAD54L2	IQCF6
620	KLF13	FAN1	MIR211	OTUD7A	TRPM1	MTMR10
621	NEK4	GNL3	ITIH4	SPCS1	TMEM110	MUSTN1	SNORD69	ITIH3	ITIH1	GLT8D1
622	CASC5	CHST14	C15orf57	RPUSD2	RN7SL376P
623	TMPRSS15	MIR548X	CHODL
624	DUSP7	IQCF2	IQCF1	RRP9	RN7SL504P	PCBP4	ABHD14A	RPL29	POC1A	ABHD14B	GPR62	IQCF5	ACY1	PARP3
625	FIG4	CD164	AK9	PPIL6	MICAL1	ZBTB24	SMPD2
626	MAP4	CAMP	CDC25A	SPINK8	RN7SL664P	MIR2115	NME6	MIR4443	ZNF589
627	GRID2	CCSER1	STPG2
628	F11	TLR3	FAM149A	FAT1	KLKB1	CYP4V2	MTNR1A
629	ONECUT2	BOD1L2	FECH	ATP8B1	ST8SIA3	NARS
630	PCDH15	PRKG1	LINC00864
631	LRRFIP1	PRLH	RAB17	COPS8	COL6A3	MLPH	RBM44
632	RN7SL15P	RNA5SP502	USP9X	DDX3X	NYX
633	BTF3	ARHGEF28	ANKRA2	FOXD1	UTP15
634	MIR744	ZNF18	DNAH9	MAP2K4
635	SERF1B	SMN2
636	ASCC3	GRIK2	SIM1
637	NXPE2	CADM1	NXPE4	C11orf71	NNMT	REXO2	ZBTB16	NXPE1	RBM7
638	DIS3	BORA	PIBF1	DACH1	MZT1	RNA5SP32	KLF5
639	GPX8	MIR449A	ESM1	MIR449B	SKIV2L2	GZMA	CCNO	GZMK	CDC20B	MIR449C	DHX29	MCIDAS
640	STK32C	PWWP2B	DPYSL4	LRRC27	INPP5A	C10orf91
641	MIR4643	RN7SL415P	EPHA7
642	RNF122	DUSP26	TTI2	MAK16	RN7SL457P	SNORD13	RN7SL621P	FUT10
643	C16orf86	ENKD1	RLTPR	FAM65A	RANBP10	GFOD2	CTCF	PARD6A	ACD
644	RAF1	PPARG	TSEN2	MKRN2	RNA5SP123
645	ZDHHC20	SKA3	SAP18	RNA5SP25	MICU2
646	LINC00402	LINC00381	LINC00347	RNY1P5
647	NEFM	EBF2	KCTD9	NEFL	DOCK5	CDCA2	GNRH1
648	MAP3K1	ACTBL2	MIER3	GPBP1	SETD9
649	IQSEC1	TMEM40	SNORA7A	CAND2	RPL32
650	RN7SKP45	LRTM1	MIR3938	ERC2	WNT5A	RNA5SP133
651	FYN	REV3L	C6orf3	TRAF3IP2
652	SNHG5	NT5E	SYNCRIP	TBX18	SNX14
653	DLGAP2	MIR596	ARHGEF10	KBTBD11	CLN8	MYOM2	CSMD1	RNA5SP251
654	GRIA4	CASP1	MSANTD4	CASP12	CARD16	CASP5	CARD17
655	SLC35G6	CHRNB1	TMEM256	KCTD11	TMEM102	C17orf74	TNK1	ZBTB4	TMEM95	FGF11	NLGN2	ACAP1	POLR2A	SPEM1
656	RRAGA	PLIN2	HAUS6	SCARNA8
657	JAM3	ACAD8	NCAPD3	GLB1L3	B3GAT1	GLB1L2	VPS26B	THYN1
658	BNIP3	PPP2R2D	JAKMIP3
659	SLC25A26	KBTBD8	SUCLG2	RN7SL482P	MAGI1	LRIG1
